# Supplementary material for: Systematic attribution of heatwaves to the emissions of carbon majors
Source: Nature. 2025 Sep 10;645(8080):392–8. doi: 10.1038/s41586-025-09450-9 (PMC12422948; doi:10.1038/s41586-025-09450-9)
Supplement: Supplementary file 1 — Contributions of climate change and each carbon majors for each analysed heatwave. The results are ordered by geographical occurrence of the heatwaves and geographical headquarters of the carbon majors, and provide the contribution to the intensity and probability ratio, with median and 95% confidence intervals [file 41586_2025_9450_MOESM1_ESM.xlsx]

## Sheet: Sheet
Supplementary table for the scientific publication: Systematic attribution of historical heatwaves to the emissions of carbon majors
Authors: Yann Quilcaille, Lukas Gudmundsson, Dominik Schumacher, Thomas Gasser, Rick Heede, Corina Heri, Quentin Lejeune, Shruti Nath, Philippe Naveau, Wim Thiery, Carl-Friedrich Schleussner, Sonia I. Seneviratne
Contact: Yann Quilcaille (yann.quilcaille@env.ethz.ch)
Description: For each one of the 213 heatwaves reported to the disaster database EM-DAT over 2000-2023, an extreme event attribution is performed, to obtain how much anthropogenic climate change has changed the intensity ('Change in intensity') and multiplied the probability ('Probability Ratio') of the heatwave with reference to preindustrial levels. Each extreme event attribution over 2000-2022…
Definition: Extreme Event Attribution: Field of study in climate science that uses physics and statistics to assess the influence of anthropogenic climate change on extreme events, such as heatwaves. More details can be found here: https://www.worldweatherattribution.org/ & https://doi.org/10.5194/ascmo-6-177-2020
Definition: Carbon Major: Businesses who directly profit from fossil fuel production or other high emitting activities. These entities may be investor-owned, state-owned or nation-states producers. More details can be found here: https://doi.org/10.1007/s10584-013-0986-y
Disclaimer: The results provided in this table and in the scientific publication are to be considered as scientific information, and not as the quantification of legal responsibilities of actors. This work was driven by two objectives: systematizing extreme event attribution to more events, and extending the attribution to the emitters. The carbon majors were chosen as a category of emitters, bec…
Region of disaster				East Asia and Pacific
Country of disaster				Australia						China								Japan																														New Zealand
Disaster number in EM-DAT				2009-0616-AUS		2014-0010-AUS		2018-0459-AUS		2002-0531-CHN		2004-0310-CHN		2005-0339-CHN		2013-0582-CHN		2004-0352-JPN		2007-0358-JPN		2008-0662-JPN		2009-0658-JPN		2010-0331-JPN		2011-0573-JPN		2013-0316-JPN		2014-0578-JPN		2015-0575-JPN		2015-0610-JPN		2015-0611-JPN		2016-0538-JPN		2018-0226-JPN		2019-0467-JPN		2022-0423-JPN		2001-0779-NZL
Reported location				Victoria, New South wales (South), Tasmania (Northern) provinces		Western Australia, Victoria provinces		(no additional details)		Chongqing Shi province, Shijiazhuang district (Hebei Sheng province)		Guangzhou city (Guangzhou district, Guangdong Sheng province)		Shanghai city (Shanghai Shi province)		Shanghai Shi province		Tokyo city (Tookyoo province)		Aiti, Ehime, Gifu, Gunma, Hirosima, Hukui, Hukuoka, Hukusima, Hyoogo, Ibaraki, Isikawa, Kagawa, Kagosima, Kanagawa, Kooti, Kumamoto, Kyooto, Mie, Miyagi, Miyazaki, Nagano, Nagasaki, Nara, Niigata, Okayama, Okinawa, Ooita, Oosaka, Saga, Saitama, Siga, Simane, Sizuoka, Tiba, Tokusima, Tookyoo, Totigi, Tottori, Toyama, Wakayama, Yamagata, Yamaguti, Yamanasi provinces		All country		All country		Aiti, Ehime, Gifu, Gunma, Hirosima, Hukui, Hukuoka, Hukusima, Hyoogo, Ibaraki, Isikawa, Kagawa, Kagosima, Kanagawa, Kooti, Kumamoto, Kyooto, Mie, Miyagi, Miyazaki, Nagano, Nagasaki, Nara, Niigata, Okayama, Okinawa, Ooita, Oosaka, Saga, Saitama, Siga, Simane, Sizuoka, Tiba, Tokusima, Tookyoo, Totigi, Tottori, Toyama, Wakayama, Yamagata, Yamaguti, Yamanasi provinces		Aiti, Ehime, Gifu, Gunma, Hirosima, Hukui, Hukuoka, Hukusima, Hyoogo, Ibaraki, Isikawa, Kagawa, Kagosima, Kanagawa, Kooti, Kumamoto, Kyooto, Mie, Miyagi, Miyazaki, Nagano, Nagasaki, Nara, Niigata, Okayama, Okinawa, Ooita, Oosaka, Saga, Saitama, Siga, Simane, Sizuoka, Tiba, Tokusima, Tookyoo, Totigi, Tottori, Toyama, Wakayama, Yamagata, Yamaguti, Yamanasi provinces		Ehime, Kagawa, Kooti, Tokusima provinces (Shikoko Isl.), Hukuoka, Kagosima, Kumamoto, Miyazaki, Nagasaki, Ooita, Saga provinces (Kyushu Isl.), Oosaka, Kyooto provinces (Honshu Isl.), Kobe city (Hyoogo province) (Honshu Isl.)		Aiti, Ehime, Gifu, Gunma, Hirosima, Hukui, Hukuoka, Hukusima, Hyoogo, Ibaraki, Isikawa, Kagawa, Kagosima, Kanagawa, Kooti, Kumamoto, Kyooto, Mie, Miyagi, Miyazaki, Nagano, Nagasaki, Nara, Niigata, Okayama, Okinawa, Ooita, Oosaka, Saga, Saitama, Siga, Simane, Sizuoka, Tiba, Tokusima, Tookyoo, Totigi, Tottori, Toyama, Wakayama, Yamagata, Yamaguti, Yamanasi provinces		Oosaka province, Tokyo, Saitama		Entire country		Funabashi (Chiba Prefecture), Isesaki City, Tatebayashi (Gunma Prefecture), Tokyo, Iwate, Yagamata		Yamanashi, Kawanehoncho,Shizuoka		Kumagaya (Saitama Prefecture)		(no additional details)		Gunma, Tochigi, Yamanashi, Aichi, Tokyo		Canterbury, Nelson-marlborough, Otago, Southland, Westland provinces
Reported period				2009.01.27 - 2009.02.08		2014.01.13 - 2014.01.18		2018.12 - 2019.01		2002.07 - 2002.07		2004.07.02 - 2004.07.03		2005.07 - 2005.07		2013.07.01 - 2013.08.15		2004.07 - 2004.08		2007.08 - 2007.08.17		2008.07 - 2008.07		2009.07 - 2009.07		2010.07.19 - 2010.07.25		2011.07 - 2011.08		2013.05 - 2013.09		2014.07.14 - 2014.07.29		2015.08.03 - 2015.08.09		2015.05.11 - 2015.05		2015.07.12 - 2015.07.15		2016.08.06 - 2016.08.08		2018.07.01 - 2018.07.15		2019.07.22 - 2019.07.30		2022.06.20 - 2022.07.01		2001.01 - 2001.04
Best estimate & confidence interval				median	CI 95.0%	median	CI 95.0%	median	CI 95.0%	median	CI 95.0%	median	CI 95.0%	median	CI 95.0%	median	CI 95.0%	median	CI 95.0%	median	CI 95.0%	median	CI 95.0%	median	CI 95.0%	median	CI 95.0%	median	CI 95.0%	median	CI 95.0%	median	CI 95.0%	median	CI 95.0%	median	CI 95.0%	median	CI 95.0%	median	CI 95.0%	median	CI 95.0%	median	CI 95.0%	median	CI 95.0%	median	CI 95.0%
Anthropogenic climate change			Change in intensity (°C)	0.6961 °C	-0.0233 °C - 1.7376 °C	0.6864 °C	-0.2432 °C - 1.4931 °C	1.2131 °C	0.4796 °C - 1.9217 °C	0.8749 °C	0.3356 °C - 1.3616 °C	0.7079 °C	0.24 °C - 1.3871 °C	1.2293 °C	0.6529 °C - 1.7605 °C	1.1795 °C	0.5783 °C - 1.786 °C	1.0319 °C	0.5107 °C - 1.5477 °C	1.1985 °C	0.7332 °C - 1.7759 °C	1.0952 °C	0.4483 °C - 1.5678 °C	1.0922 °C	0.4286 °C - 1.5674 °C	1.2554 °C	0.5479 °C - 1.9107 °C	1.1451 °C	0.5897 °C - 1.7273 °C	1.0982 °C	0.4479 °C - 1.7028 °C	1.1638 °C	0.4737 °C - 1.7725 °C	1.5116 °C	0.9706 °C - 2.3352 °C	1.5893 °C	1.0756 °C - 2.2676 °C	1.7135 °C	0.6103 °C - 2.883 °C	1.4942 °C	0.9561 °C - 2.1202 °C	1.9275 °C	0.9835 °C - 3.239 °C	1.258 °C	0.332 °C - 2.3226 °C	1.9569 °C	1.2005 °C - 3.1873 °C	0.5842 °C	0.0634 °C - 1.0804 °C
			Probability Ratio (-)	20.54	1.17 - >10'000	7.28	1.43 - 495.9	>10'000	>10'000 - >10'000	36.95	2.54 - >10'000	348.26	1.95 - >10'000	28.19	3.59 - >10'000	>10'000	17.99 - >10'000	40.56	3.72 - >10'000	3208.92	12.94 - >10'000	3.67	1.56 - 13.43	1.38	1.08 - 1.92	>10'000	13.52 - >10'000	8.63	2.08 - 300.2	>10'000	78.71 - >10'000	4.85	2.15 - 77.31	>10'000	9.14 - >10'000	>10'000	106.36 - >10'000	>10'000	4.4 - >10'000	2861.09	7.59 - >10'000	320.96	4.99 - >10'000	10.19	2.87 - >10'000	>10'000	422.34 - >10'000	1.51	1.03 - 2.72
Region of headquarter	Country of headquarter	Carbon major
East Asia and Pacific	Australia	BHP	Contribution to intensity (°C)	0.0031 °C	0.0001 °C - 0.007 °C	0.0031 °C	-0.0011 °C - 0.007 °C	0.0059 °C	0.0028 °C - 0.0083 °C	0.0031 °C	0.0018 °C - 0.0043 °C	0.0024 °C	0.0008 °C - 0.0044 °C	0.0042 °C	0.0027 °C - 0.0055 °C	0.0053 °C	0.0027 °C - 0.0073 °C	0.0034 °C	0.0024 °C - 0.0046 °C	0.0046 °C	0.0033 °C - 0.0061 °C	0.0043 °C	0.0022 °C - 0.006 °C	0.0046 °C	0.0023 °C - 0.0063 °C	0.0053 °C	0.0026 °C - 0.0075 °C	0.0053 °C	0.0034 °C - 0.007 °C	0.0053 °C	0.0024 °C - 0.007 °C	0.0056 °C	0.0024 °C - 0.0079 °C	0.0073 °C	0.0047 °C - 0.0103 °C	0.0075 °C	0.0051 °C - 0.01 °C	0.0082 °C	0.0028 °C - 0.0127 °C	0.0069 °C	0.0045 °C - 0.0093 °C	0.0089 °C	0.005 °C - 0.013 °C	0.0057 °C	0.0016 °C - 0.0089 °C	0.0093 °C	0.0057 °C - 0.0127 °C	0.0018 °C	0.0007 °C - 0.0031 °C
			Multiplication of preindustrial probability (-)	1.14	1.0 - >10'000	1.04	1.0 - 4.38	>10'000	9958.65 - >10'000	1.17	1.01 - >10'000	2.92	1.0 - >10'000	1.14	1.01 - >10'000	>10'000	1.13 - >10'000	1.19	1.01 - >10'000	21.68	1.06 - >10'000	1.01	1.0 - 1.05	1.0	1.0 - 1.0	>10'000	1.09 - >10'000	1.04	1.01 - 2.49	>10'000	1.79 - >10'000	1.02	1.01 - 1.35	341.61	1.05 - >10'000	>10'000	2.03 - >10'000	>10'000	1.02 - >10'000	21.36	1.04 - >10'000	3.37	1.03 - >10'000	1.05	1.01 - >10'000	>10'000	5.18 - >10'000	1.0	1.0 - 1.0
		Santos	Contribution to intensity (°C)	0.0002 °C	0.0 °C - 0.0005 °C	0.0002 °C	-0.0001 °C - 0.0005 °C	0.0004 °C	0.0002 °C - 0.0006 °C	0.0002 °C	0.0001 °C - 0.0002 °C	0.0001 °C	0.0 °C - 0.0003 °C	0.0002 °C	0.0002 °C - 0.0003 °C	0.0004 °C	0.0002 °C - 0.0005 °C	0.0002 °C	0.0001 °C - 0.0003 °C	0.0003 °C	0.0002 °C - 0.0004 °C	0.0003 °C	0.0001 °C - 0.0004 °C	0.0003 °C	0.0002 °C - 0.0004 °C	0.0003 °C	0.0002 °C - 0.0005 °C	0.0003 °C	0.0002 °C - 0.0005 °C	0.0004 °C	0.0002 °C - 0.0005 °C	0.0004 °C	0.0002 °C - 0.0005 °C	0.0005 °C	0.0003 °C - 0.0007 °C	0.0005 °C	0.0003 °C - 0.0007 °C	0.0006 °C	0.0002 °C - 0.0009 °C	0.0005 °C	0.0003 °C - 0.0006 °C	0.0006 °C	0.0004 °C - 0.0009 °C	0.0004 °C	0.0001 °C - 0.0007 °C	0.0008 °C	0.0005 °C - 0.0011 °C	0.0001 °C	0.0 °C - 0.0002 °C
			Multiplication of preindustrial probability (-)	1.01	1.0 - >10'000	1.0	1.0 - 1.23	>10'000	724.59 - >10'000	1.01	1.0 - >10'000	1.11	1.0 - >10'000	1.01	1.0 - >10'000	>10'000	1.01 - >10'000	1.01	1.0 - >10'000	2.29	1.0 - >10'000	1.0	1.0 - 1.0	1.0	1.0 - 1.0	>10'000	1.01 - >10'000	1.0	1.0 - 1.1	>10'000	1.05 - >10'000	1.0	1.0 - 1.02	24.07	1.0 - >10'000	>10'000	1.07 - >10'000	>10'000	1.0 - >10'000	2.4	1.0 - >10'000	1.17	1.0 - >10'000	1.0	1.0 - >10'000	>10'000	1.35 - >10'000	1.0	1.0 - 1.0
		Whitehaven Coal	Contribution to intensity (°C)	0.0 °C	0.0 °C - 0.0 °C	0.0 °C	-0.0 °C - 0.0001 °C	0.0001 °C	0.0001 °C - 0.0002 °C	0.0 °C	0.0 °C - 0.0 °C	0.0 °C	0.0 °C - 0.0 °C	0.0 °C	0.0 °C - 0.0 °C	0.0 °C	0.0 °C - 0.0 °C	0.0 °C	0.0 °C - 0.0 °C	0.0 °C	0.0 °C - 0.0 °C	0.0 °C	0.0 °C - 0.0 °C	0.0 °C	0.0 °C - 0.0 °C	0.0 °C	0.0 °C - 0.0 °C	0.0 °C	0.0 °C - 0.0 °C	0.0 °C	0.0 °C - 0.0 °C	0.0 °C	0.0 °C - 0.0001 °C	0.0001 °C	0.0 °C - 0.0001 °C	0.0001 °C	0.0001 °C - 0.0001 °C	0.0001 °C	0.0 °C - 0.0001 °C	0.0001 °C	0.0001 °C - 0.0001 °C	0.0002 °C	0.0001 °C - 0.0003 °C	0.0001 °C	0.0 °C - 0.0002 °C	0.0003 °C	0.0002 °C - 0.0005 °C	0.0 °C	0.0 °C - 0.0 °C
			Multiplication of preindustrial probability (-)	1.0	1.0 - >10'000	1.0	1.0 - 1.03	>10'000	201.79 - >10'000	1.0	1.0 - 1.0	1.0	1.0 - 1.0	1.0	1.0 - 1.0	>10'000	1.0 - >10'000	1.0	1.0 - 1.0	1.01	1.0 - >10'000	1.0	1.0 - 1.0	1.0	1.0 - 1.0	>10'000	1.0 - >10'000	1.0	1.0 - 1.01	>10'000	1.0 - >10'000	1.0	1.0 - 1.0	4.42	1.0 - >10'000	>10'000	1.01 - >10'000	>10'000	1.0 - >10'000	1.26	1.0 - >10'000	1.05	1.0 - >10'000	1.0	1.0 - >10'000	>10'000	1.16 - >10'000	1.0	1.0 - 1.0
		Woodside Energy	Contribution to intensity (°C)	0.0002 °C	0.0 °C - 0.0004 °C	0.0002 °C	-0.0001 °C - 0.0005 °C	0.0005 °C	0.0002 °C - 0.0007 °C	0.0002 °C	0.0001 °C - 0.0002 °C	0.0001 °C	0.0 °C - 0.0002 °C	0.0002 °C	0.0002 °C - 0.0003 °C	0.0004 °C	0.0002 °C - 0.0005 °C	0.0002 °C	0.0001 °C - 0.0003 °C	0.0003 °C	0.0002 °C - 0.0004 °C	0.0003 °C	0.0001 °C - 0.0004 °C	0.0003 °C	0.0001 °C - 0.0004 °C	0.0003 °C	0.0002 °C - 0.0005 °C	0.0003 °C	0.0002 °C - 0.0005 °C	0.0004 °C	0.0002 °C - 0.0005 °C	0.0004 °C	0.0002 °C - 0.0006 °C	0.0005 °C	0.0003 °C - 0.0008 °C	0.0005 °C	0.0004 °C - 0.0007 °C	0.0006 °C	0.0002 °C - 0.0009 °C	0.0005 °C	0.0003 °C - 0.0007 °C	0.0007 °C	0.0004 °C - 0.001 °C	0.0005 °C	0.0001 °C - 0.0007 °C	0.0008 °C	0.0005 °C - 0.0011 °C	0.0001 °C	0.0 °C - 0.0002 °C
			Multiplication of preindustrial probability (-)	1.01	1.0 - >10'000	1.0	1.0 - 1.24	>10'000	798.46 - >10'000	1.01	1.0 - >10'000	1.11	1.0 - >10'000	1.01	1.0 - >10'000	>10'000	1.01 - >10'000	1.01	1.0 - >10'000	2.24	1.0 - >10'000	1.0	1.0 - 1.0	1.0	1.0 - 1.0	>10'000	1.01 - >10'000	1.0	1.0 - 1.1	>10'000	1.06 - >10'000	1.0	1.0 - 1.02	25.76	1.0 - >10'000	>10'000	1.08 - >10'000	>10'000	1.0 - >10'000	2.52	1.0 - >10'000	1.19	1.0 - >10'000	1.0	1.0 - >10'000	>10'000	1.38 - >10'000	1.0	1.0 - 1.0
	China	CHN Energy	Contribution to intensity (°C)	0.0009 °C	0.0 °C - 0.0019 °C	0.0028 °C	-0.001 °C - 0.0063 °C	0.0082 °C	0.0039 °C - 0.0116 °C	0.0 °C	0.0 °C - 0.0 °C	0.0 °C	0.0 °C - 0.0 °C	0.0 °C	0.0 °C - 0.0 °C	0.004 °C	0.002 °C - 0.0055 °C	0.0 °C	0.0 °C - 0.0 °C	0.0005 °C	0.0003 °C - 0.0006 °C	0.0008 °C	0.0004 °C - 0.0011 °C	0.0012 °C	0.0006 °C - 0.0017 °C	0.002 °C	0.001 °C - 0.0028 °C	0.0026 °C	0.0017 °C - 0.0035 °C	0.004 °C	0.0018 °C - 0.0053 °C	0.005 °C	0.0021 °C - 0.007 °C	0.0075 °C	0.0048 °C - 0.0106 °C	0.0077 °C	0.0052 °C - 0.0102 °C	0.0084 °C	0.0029 °C - 0.0131 °C	0.008 °C	0.0052 °C - 0.0108 °C	0.0124 °C	0.0069 °C - 0.0182 °C	0.0086 °C	0.0025 °C - 0.0135 °C	0.0175 °C	0.0107 °C - 0.024 °C	0.0 °C	0.0 °C - 0.0 °C
			Multiplication of preindustrial probability (-)	1.04	1.0 - >10'000	1.04	1.0 - 4.01	>10'000	>10'000 - >10'000	1.0	1.0 - 1.0	1.0	1.0 - 1.0	1.0	1.0 - >10'000	>10'000	1.1 - >10'000	1.0	1.0 - 1.0	3.11	1.01 - >10'000	1.0	1.0 - 1.01	1.0	1.0 - 1.0	>10'000	1.03 - >10'000	1.02	1.0 - 1.73	>10'000	1.6 - >10'000	1.02	1.01 - 1.31	351.2	1.06 - >10'000	>10'000	2.06 - >10'000	>10'000	1.02 - >10'000	24.55	1.05 - >10'000	4.31	1.04 - >10'000	1.08	1.02 - >10'000	>10'000	8.88 - >10'000	1.0	1.0 - 1.0
		CNOOC	Contribution to intensity (°C)	0.0007 °C	0.0 °C - 0.0016 °C	0.0008 °C	-0.0003 °C - 0.0019 °C	0.0018 °C	0.0008 °C - 0.0025 °C	0.0006 °C	0.0003 °C - 0.0008 °C	0.0005 °C	0.0002 °C - 0.0008 °C	0.0008 °C	0.0005 °C - 0.0011 °C	0.0013 °C	0.0007 °C - 0.0019 °C	0.0007 °C	0.0005 °C - 0.0009 °C	0.001 °C	0.0007 °C - 0.0013 °C	0.0009 °C	0.0005 °C - 0.0013 °C	0.001 °C	0.0005 °C - 0.0014 °C	0.0012 °C	0.0006 °C - 0.0017 °C	0.0012 °C	0.0008 °C - 0.0017 °C	0.0013 °C	0.0006 °C - 0.0018 °C	0.0015 °C	0.0006 °C - 0.0021 °C	0.002 °C	0.0013 °C - 0.0028 °C	0.002 °C	0.0014 °C - 0.0027 °C	0.0022 °C	0.0008 °C - 0.0035 °C	0.002 °C	0.0013 °C - 0.0026 °C	0.0027 °C	0.0015 °C - 0.004 °C	0.0018 °C	0.0005 °C - 0.0028 °C	0.0033 °C	0.002 °C - 0.0045 °C	0.0003 °C	0.0001 °C - 0.0005 °C
			Multiplication of preindustrial probability (-)	1.03	1.0 - >10'000	1.01	1.0 - 1.89	>10'000	3062.3 - >10'000	1.03	1.0 - >10'000	1.37	1.0 - >10'000	1.03	1.0 - >10'000	>10'000	1.03 - >10'000	1.04	1.0 - >10'000	5.37	1.01 - >10'000	1.0	1.0 - 1.01	1.0	1.0 - 1.0	>10'000	1.02 - >10'000	1.01	1.0 - 1.35	>10'000	1.2 - >10'000	1.01	1.0 - 1.09	94.09	1.01 - >10'000	>10'000	1.28 - >10'000	>10'000	1.01 - >10'000	6.77	1.01 - >10'000	1.72	1.01 - >10'000	1.02	1.0 - >10'000	>10'000	2.5 - >10'000	1.0	1.0 - 1.0
		CNPC	Contribution to intensity (°C)	0.0043 °C	0.0001 °C - 0.0095 °C	0.0045 °C	-0.0016 °C - 0.01 °C	0.0091 °C	0.0043 °C - 0.0129 °C	0.0045 °C	0.0026 °C - 0.0062 °C	0.0034 °C	0.0012 °C - 0.0061 °C	0.0057 °C	0.0038 °C - 0.0076 °C	0.0074 °C	0.0038 °C - 0.0104 °C	0.0048 °C	0.0033 °C - 0.0065 °C	0.0063 °C	0.0045 °C - 0.0083 °C	0.0058 °C	0.003 °C - 0.0082 °C	0.0062 °C	0.0032 °C - 0.0086 °C	0.0073 °C	0.0035 °C - 0.0103 °C	0.0073 °C	0.0047 °C - 0.0098 °C	0.0074 °C	0.0034 °C - 0.01 °C	0.008 °C	0.0034 °C - 0.0112 °C	0.0105 °C	0.0068 °C - 0.0149 °C	0.0108 °C	0.0073 °C - 0.0144 °C	0.0118 °C	0.004 °C - 0.0183 °C	0.0102 °C	0.0066 °C - 0.0137 °C	0.0138 °C	0.0077 °C - 0.0202 °C	0.009 °C	0.0026 °C - 0.0141 °C	0.0159 °C	0.0097 °C - 0.0217 °C	0.0025 °C	0.001 °C - 0.0044 °C
			Multiplication of preindustrial probability (-)	1.19	1.0 - >10'000	1.06	1.01 - 5.81	>10'000	>10'000 - >10'000	1.25	1.01 - >10'000	3.69	1.01 - >10'000	1.2	1.02 - >10'000	>10'000	1.18 - >10'000	1.27	1.02 - >10'000	29.09	1.09 - >10'000	1.01	1.0 - 1.06	1.0	1.0 - 1.0	>10'000	1.12 - >10'000	1.06	1.01 - 3.06	>10'000	2.12 - >10'000	1.03	1.01 - 1.49	493.05	1.08 - >10'000	>10'000	2.48 - >10'000	>10'000	1.03 - >10'000	31.02	1.06 - >10'000	4.68	1.04 - >10'000	1.08	1.02 - >10'000	>10'000	8.14 - >10'000	1.0	1.0 - 1.01
		China (Cement)	Contribution to intensity (°C)	0.0027 °C	0.0001 °C - 0.0059 °C	0.0036 °C	-0.0013 °C - 0.0081 °C	0.0084 °C	0.004 °C - 0.0119 °C	0.0021 °C	0.0012 °C - 0.0029 °C	0.0017 °C	0.0006 °C - 0.0031 °C	0.003 °C	0.002 °C - 0.004 °C	0.0057 °C	0.0029 °C - 0.0079 °C	0.0024 °C	0.0017 °C - 0.0033 °C	0.0036 °C	0.0026 °C - 0.0048 °C	0.0035 °C	0.0018 °C - 0.0049 °C	0.0039 °C	0.002 °C - 0.0054 °C	0.0048 °C	0.0023 °C - 0.0067 °C	0.005 °C	0.0032 °C - 0.0067 °C	0.0057 °C	0.0026 °C - 0.0076 °C	0.0065 °C	0.0027 °C - 0.009 °C	0.0089 °C	0.0057 °C - 0.0126 °C	0.0091 °C	0.0062 °C - 0.0121 °C	0.01 °C	0.0034 °C - 0.0155 °C	0.009 °C	0.0057 °C - 0.012 °C	0.0127 °C	0.0071 °C - 0.0187 °C	0.0085 °C	0.0025 °C - 0.0133 °C	0.0159 °C	0.0097 °C - 0.0218 °C	0.0012 °C	0.0005 °C - 0.0021 °C
			Multiplication of preindustrial probability (-)	1.12	1.0 - >10'000	1.05	1.0 - 4.87	>10'000	>10'000 - >10'000	1.12	1.01 - >10'000	2.35	1.0 - >10'000	1.1	1.01 - >10'000	>10'000	1.14 - >10'000	1.13	1.01 - >10'000	17.05	1.05 - >10'000	1.01	1.0 - 1.04	1.0	1.0 - 1.0	>10'000	1.08 - >10'000	1.04	1.01 - 2.41	>10'000	1.85 - >10'000	1.02	1.01 - 1.4	416.14	1.07 - >10'000	>10'000	2.25 - >10'000	>10'000	1.03 - >10'000	27.29	1.05 - >10'000	4.4	1.04 - >10'000	1.08	1.02 - >10'000	>10'000	8.16 - >10'000	1.0	1.0 - 1.0
		China (Coal)	Contribution to intensity (°C)	0.0461 °C	0.0013 °C - 0.1029 °C	0.0345 °C	-0.0121 °C - 0.0771 °C	0.0528 °C	0.0249 °C - 0.0748 °C	0.0624 °C	0.0359 °C - 0.0862 °C	0.0459 °C	0.0158 °C - 0.0815 °C	0.0757 °C	0.0496 °C - 0.0999 °C	0.0612 °C	0.031 °C - 0.0852 °C	0.0644 °C	0.0445 °C - 0.087 °C	0.0768 °C	0.0552 °C - 0.1018 °C	0.0674 °C	0.0351 °C - 0.0944 °C	0.0671 °C	0.0343 °C - 0.0931 °C	0.0738 °C	0.0359 °C - 0.104 °C	0.0687 °C	0.0438 °C - 0.0919 °C	0.0611 °C	0.0278 °C - 0.0819 °C	0.0617 °C	0.026 °C - 0.0865 °C	0.0755 °C	0.0489 °C - 0.1073 °C	0.0774 °C	0.0525 °C - 0.1034 °C	0.0849 °C	0.0289 °C - 0.1318 °C	0.0684 °C	0.0439 °C - 0.0919 °C	0.0796 °C	0.0446 °C - 0.117 °C	0.0488 °C	0.0142 °C - 0.0766 °C	0.0727 °C	0.0443 °C - 0.0995 °C	0.0366 °C	0.0149 °C - 0.0643 °C
			Multiplication of preindustrial probability (-)	3.05	1.04 - >10'000	1.44	1.04 - 37.99	>10'000	>10'000 - >10'000	4.41	1.16 - >10'000	36.77	1.09 - >10'000	3.62	1.24 - >10'000	>10'000	2.46 - >10'000	4.56	1.25 - >10'000	346.48	2.07 - >10'000	1.17	1.05 - 1.75	1.02	1.01 - 1.04	>10'000	2.19 - >10'000	1.54	1.1 - 20.95	>10'000	9.78 - >10'000	1.23	1.07 - 4.82	3518.64	1.56 - >10'000	>10'000	11.31 - >10'000	>10'000	1.24 - >10'000	202.62	1.38 - >10'000	22.34	1.23 - >10'000	1.45	1.09 - >10'000	>10'000	33.05 - >10'000	1.03	1.01 - 1.09
		China Huaneng Group	Contribution to intensity (°C)	0.0001 °C	0.0 °C - 0.0002 °C	0.0006 °C	-0.0002 °C - 0.0013 °C	0.0017 °C	0.0008 °C - 0.0025 °C	0.0 °C	0.0 °C - 0.0 °C	0.0 °C	0.0 °C - 0.0 °C	0.0 °C	0.0 °C - 0.0 °C	0.0008 °C	0.0004 °C - 0.0011 °C	0.0 °C	0.0 °C - 0.0 °C	0.0 °C	0.0 °C - 0.0 °C	0.0001 °C	0.0 °C - 0.0001 °C	0.0002 °C	0.0001 °C - 0.0002 °C	0.0003 °C	0.0001 °C - 0.0004 °C	0.0004 °C	0.0003 °C - 0.0006 °C	0.0008 °C	0.0004 °C - 0.0011 °C	0.0011 °C	0.0004 °C - 0.0015 °C	0.0016 °C	0.001 °C - 0.0023 °C	0.0017 °C	0.0011 °C - 0.0022 °C	0.0018 °C	0.0006 °C - 0.0028 °C	0.0017 °C	0.0011 °C - 0.0023 °C	0.0026 °C	0.0015 °C - 0.0039 °C	0.0018 °C	0.0005 °C - 0.0028 °C	0.0034 °C	0.0021 °C - 0.0046 °C	0.0 °C	0.0 °C - 0.0 °C
			Multiplication of preindustrial probability (-)	1.0	1.0 - >10'000	1.01	1.0 - 1.64	>10'000	2969.82 - >10'000	1.0	1.0 - 1.0	1.0	1.0 - 1.0	1.0	1.0 - >10'000	>10'000	1.02 - >10'000	1.0	1.0 - 1.0	1.13	1.0 - >10'000	1.0	1.0 - 1.0	1.0	1.0 - 1.0	>10'000	1.0 - >10'000	1.0	1.0 - 1.12	>10'000	1.12 - >10'000	1.0	1.0 - 1.07	76.66	1.01 - >10'000	>10'000	1.23 - >10'000	>10'000	1.01 - >10'000	6.1	1.01 - >10'000	1.7	1.01 - >10'000	1.02	1.0 - >10'000	>10'000	2.53 - >10'000	1.0	1.0 - 1.0
		China National Coal Group	Contribution to intensity (°C)	0.0004 °C	0.0 °C - 0.0009 °C	0.0012 °C	-0.0004 °C - 0.0028 °C	0.0035 °C	0.0016 °C - 0.005 °C	0.0 °C	0.0 °C - 0.0 °C	0.0 °C	0.0 °C - 0.0 °C	0.0 °C	0.0 °C - 0.0 °C	0.0018 °C	0.0009 °C - 0.0025 °C	0.0 °C	0.0 °C - 0.0 °C	0.0002 °C	0.0001 °C - 0.0003 °C	0.0004 °C	0.0002 °C - 0.0005 °C	0.0006 °C	0.0003 °C - 0.0008 °C	0.0009 °C	0.0004 °C - 0.0013 °C	0.0012 °C	0.0008 °C - 0.0016 °C	0.0018 °C	0.0008 °C - 0.0024 °C	0.0022 °C	0.0009 °C - 0.0031 °C	0.0033 °C	0.0021 °C - 0.0047 °C	0.0034 °C	0.0023 °C - 0.0045 °C	0.0037 °C	0.0013 °C - 0.0058 °C	0.0035 °C	0.0023 °C - 0.0047 °C	0.0053 °C	0.003 °C - 0.0077 °C	0.0036 °C	0.001 °C - 0.0056 °C	0.0072 °C	0.0044 °C - 0.0099 °C	0.0 °C	0.0 °C - 0.0 °C
			Multiplication of preindustrial probability (-)	1.02	1.0 - >10'000	1.02	1.0 - 2.34	>10'000	5946.6 - >10'000	1.0	1.0 - 1.0	1.0	1.0 - 1.0	1.0	1.0 - >10'000	>10'000	1.04 - >10'000	1.0	1.0 - 1.0	1.93	1.0 - >10'000	1.0	1.0 - 1.0	1.0	1.0 - 1.0	>10'000	1.01 - >10'000	1.01	1.0 - 1.33	>10'000	1.27 - >10'000	1.01	1.0 - 1.14	155.6	1.02 - >10'000	>10'000	1.47 - >10'000	>10'000	1.01 - >10'000	11.33	1.02 - >10'000	2.41	1.02 - >10'000	1.03	1.01 - >10'000	>10'000	4.26 - >10'000	1.0	1.0 - 1.0
		China Pingmei Shenma Energy and Chemicals Group	Contribution to intensity (°C)	0.0001 °C	0.0 °C - 0.0003 °C	0.0004 °C	-0.0001 °C - 0.0008 °C	0.0009 °C	0.0004 °C - 0.0013 °C	0.0 °C	0.0 °C - 0.0 °C	0.0 °C	0.0 °C - 0.0 °C	0.0 °C	0.0 °C - 0.0 °C	0.0006 °C	0.0003 °C - 0.0008 °C	0.0 °C	0.0 °C - 0.0 °C	0.0001 °C	0.0001 °C - 0.0001 °C	0.0001 °C	0.0001 °C - 0.0002 °C	0.0002 °C	0.0001 °C - 0.0003 °C	0.0003 °C	0.0002 °C - 0.0004 °C	0.0004 °C	0.0003 °C - 0.0005 °C	0.0006 °C	0.0003 °C - 0.0007 °C	0.0007 °C	0.0003 °C - 0.0009 °C	0.001 °C	0.0006 °C - 0.0014 °C	0.001 °C	0.0007 °C - 0.0013 °C	0.0011 °C	0.0004 °C - 0.0017 °C	0.001 °C	0.0006 °C - 0.0013 °C	0.0014 °C	0.0008 °C - 0.0021 °C	0.0009 °C	0.0003 °C - 0.0015 °C	0.0017 °C	0.001 °C - 0.0024 °C	0.0 °C	0.0 °C - 0.0 °C
			Multiplication of preindustrial probability (-)	1.01	1.0 - >10'000	1.0	1.0 - 1.4	>10'000	1600.83 - >10'000	1.0	1.0 - 1.0	1.0	1.0 - 1.0	1.0	1.0 - >10'000	>10'000	1.01 - >10'000	1.0	1.0 - 1.0	1.36	1.0 - >10'000	1.0	1.0 - 1.0	1.0	1.0 - 1.0	>10'000	1.01 - >10'000	1.0	1.0 - 1.11	>10'000	1.08 - >10'000	1.0	1.0 - 1.04	45.93	1.01 - >10'000	>10'000	1.14 - >10'000	>10'000	1.0 - >10'000	3.9	1.01 - >10'000	1.38	1.0 - >10'000	1.01	1.0 - >10'000	>10'000	1.78 - >10'000	1.0	1.0 - 1.0
		Guizhou Panjiang Coal Power Group	Contribution to intensity (°C)	0.0001 °C	0.0 °C - 0.0002 °C	0.0002 °C	-0.0001 °C - 0.0005 °C	0.0005 °C	0.0003 °C - 0.0008 °C	0.0 °C	0.0 °C - 0.0 °C	0.0 °C	0.0 °C - 0.0 °C	0.0 °C	0.0 °C - 0.0 °C	0.0003 °C	0.0002 °C - 0.0004 °C	0.0 °C	0.0 °C - 0.0 °C	0.0 °C	0.0 °C - 0.0001 °C	0.0001 °C	0.0 °C - 0.0001 °C	0.0001 °C	0.0001 °C - 0.0002 °C	0.0002 °C	0.0001 °C - 0.0002 °C	0.0002 °C	0.0001 °C - 0.0003 °C	0.0003 °C	0.0001 °C - 0.0004 °C	0.0004 °C	0.0002 °C - 0.0005 °C	0.0005 °C	0.0004 °C - 0.0008 °C	0.0006 °C	0.0004 °C - 0.0007 °C	0.0006 °C	0.0002 °C - 0.0009 °C	0.0006 °C	0.0004 °C - 0.0008 °C	0.0008 °C	0.0004 °C - 0.0012 °C	0.0005 °C	0.0002 °C - 0.0008 °C	0.001 °C	0.0006 °C - 0.0014 °C	0.0 °C	0.0 °C - 0.0 °C
			Multiplication of preindustrial probability (-)	1.0	1.0 - >10'000	1.0	1.0 - 1.23	>10'000	908.06 - >10'000	1.0	1.0 - 1.0	1.0	1.0 - 1.0	1.0	1.0 - >10'000	>10'000	1.01 - >10'000	1.0	1.0 - 1.0	1.2	1.0 - >10'000	1.0	1.0 - 1.0	1.0	1.0 - 1.0	>10'000	1.0 - >10'000	1.0	1.0 - 1.06	>10'000	1.05 - >10'000	1.0	1.0 - 1.02	26.45	1.0 - >10'000	>10'000	1.08 - >10'000	>10'000	1.0 - >10'000	2.64	1.0 - >10'000	1.21	1.0 - >10'000	1.0	1.0 - >10'000	>10'000	1.45 - >10'000	1.0	1.0 - 1.0
		Henan Energy and Chemical Industry Group	Contribution to intensity (°C)	0.0002 °C	0.0 °C - 0.0005 °C	0.0007 °C	-0.0003 °C - 0.0016 °C	0.0019 °C	0.0009 °C - 0.0027 °C	0.0 °C	0.0 °C - 0.0 °C	0.0 °C	0.0 °C - 0.0 °C	0.0 °C	0.0 °C - 0.0 °C	0.001 °C	0.0005 °C - 0.0014 °C	0.0 °C	0.0 °C - 0.0 °C	0.0001 °C	0.0001 °C - 0.0002 °C	0.0002 °C	0.0001 °C - 0.0003 °C	0.0003 °C	0.0002 °C - 0.0004 °C	0.0005 °C	0.0002 °C - 0.0007 °C	0.0007 °C	0.0004 °C - 0.0009 °C	0.001 °C	0.0005 °C - 0.0014 °C	0.0013 °C	0.0005 °C - 0.0018 °C	0.0019 °C	0.0012 °C - 0.0027 °C	0.0019 °C	0.0013 °C - 0.0026 °C	0.0021 °C	0.0007 °C - 0.0033 °C	0.002 °C	0.0013 °C - 0.0027 °C	0.0029 °C	0.0016 °C - 0.0043 °C	0.002 °C	0.0006 °C - 0.0031 °C	0.0036 °C	0.0022 °C - 0.005 °C	0.0 °C	0.0 °C - 0.0 °C
			Multiplication of preindustrial probability (-)	1.01	1.0 - >10'000	1.01	1.0 - 1.77	>10'000	3308.12 - >10'000	1.0	1.0 - 1.0	1.0	1.0 - 1.0	1.0	1.0 - >10'000	>10'000	1.02 - >10'000	1.0	1.0 - 1.0	1.51	1.0 - >10'000	1.0	1.0 - 1.0	1.0	1.0 - 1.0	>10'000	1.01 - >10'000	1.01	1.0 - 1.18	>10'000	1.16 - >10'000	1.0	1.0 - 1.08	89.48	1.01 - >10'000	>10'000	1.27 - >10'000	>10'000	1.01 - >10'000	6.87	1.01 - >10'000	1.78	1.01 - >10'000	1.02	1.0 - >10'000	>10'000	2.65 - >10'000	1.0	1.0 - 1.0
		Huadian Coal Industry Group	Contribution to intensity (°C)	0.0 °C	0.0 °C - 0.0 °C	0.0 °C	-0.0 °C - 0.0001 °C	0.0003 °C	0.0002 °C - 0.0005 °C	0.0 °C	0.0 °C - 0.0 °C	0.0 °C	0.0 °C - 0.0 °C	0.0 °C	0.0 °C - 0.0 °C	0.0 °C	0.0 °C - 0.0001 °C	0.0 °C	0.0 °C - 0.0 °C	0.0 °C	0.0 °C - 0.0 °C	0.0 °C	0.0 °C - 0.0 °C	0.0 °C	0.0 °C - 0.0 °C	0.0 °C	0.0 °C - 0.0 °C	0.0 °C	0.0 °C - 0.0 °C	0.0 °C	0.0 °C - 0.0001 °C	0.0001 °C	0.0 °C - 0.0001 °C	0.0002 °C	0.0001 °C - 0.0002 °C	0.0002 °C	0.0001 °C - 0.0002 °C	0.0002 °C	0.0001 °C - 0.0003 °C	0.0002 °C	0.0002 °C - 0.0003 °C	0.0005 °C	0.0003 °C - 0.0008 °C	0.0004 °C	0.0001 °C - 0.0006 °C	0.0011 °C	0.0007 °C - 0.0015 °C	0.0 °C	0.0 °C - 0.0 °C
			Multiplication of preindustrial probability (-)	1.0	1.0 - 1.0	1.0	1.0 - 1.05	>10'000	588.2 - >10'000	1.0	1.0 - 1.0	1.0	1.0 - 1.0	1.0	1.0 - 1.0	>10'000	1.0 - >10'000	1.0	1.0 - 1.0	1.0	1.0 - 1.0	1.0	1.0 - 1.0	1.0	1.0 - 1.0	>10'000	1.0 - >10'000	1.0	1.0 - 1.0	>10'000	1.01 - >10'000	1.0	1.0 - 1.0	8.89	1.0 - >10'000	>10'000	1.02 - >10'000	>10'000	1.0 - >10'000	1.7	1.0 - >10'000	1.14	1.0 - >10'000	1.0	1.0 - >10'000	>10'000	1.49 - >10'000	1.0	1.0 - 1.0
		Huaibei Mining Group	Contribution to intensity (°C)	0.0001 °C	0.0 °C - 0.0002 °C	0.0003 °C	-0.0001 °C - 0.0006 °C	0.0007 °C	0.0003 °C - 0.001 °C	0.0 °C	0.0 °C - 0.0 °C	0.0 °C	0.0 °C - 0.0 °C	0.0 °C	0.0 °C - 0.0 °C	0.0004 °C	0.0002 °C - 0.0005 °C	0.0 °C	0.0 °C - 0.0 °C	0.0001 °C	0.0 °C - 0.0001 °C	0.0001 °C	0.0 °C - 0.0001 °C	0.0001 °C	0.0001 °C - 0.0002 °C	0.0002 °C	0.0001 °C - 0.0003 °C	0.0003 °C	0.0002 °C - 0.0004 °C	0.0004 °C	0.0002 °C - 0.0005 °C	0.0005 °C	0.0002 °C - 0.0006 °C	0.0007 °C	0.0004 °C - 0.001 °C	0.0007 °C	0.0005 °C - 0.0009 °C	0.0008 °C	0.0003 °C - 0.0012 °C	0.0007 °C	0.0005 °C - 0.0009 °C	0.001 °C	0.0006 °C - 0.0015 °C	0.0007 °C	0.0002 °C - 0.0011 °C	0.0013 °C	0.0008 °C - 0.0018 °C	0.0 °C	0.0 °C - 0.0 °C
			Multiplication of preindustrial probability (-)	1.0	1.0 - >10'000	1.0	1.0 - 1.28	>10'000	1176.57 - >10'000	1.0	1.0 - 1.0	1.0	1.0 - 1.0	1.0	1.0 - >10'000	>10'000	1.01 - >10'000	1.0	1.0 - 1.0	1.26	1.0 - >10'000	1.0	1.0 - 1.0	1.0	1.0 - 1.0	>10'000	1.0 - >10'000	1.0	1.0 - 1.07	>10'000	1.06 - >10'000	1.0	1.0 - 1.03	32.37	1.0 - >10'000	>10'000	1.1 - >10'000	>10'000	1.0 - >10'000	3.06	1.0 - >10'000	1.28	1.0 - >10'000	1.01	1.0 - >10'000	>10'000	1.59 - >10'000	1.0	1.0 - 1.0
		Huaihe Energy Holding Group	Contribution to intensity (°C)	0.0002 °C	0.0 °C - 0.0003 °C	0.0005 °C	-0.0002 °C - 0.0011 °C	0.0013 °C	0.0006 °C - 0.0019 °C	0.0 °C	0.0 °C - 0.0 °C	0.0 °C	0.0 °C - 0.0 °C	0.0 °C	0.0 °C - 0.0 °C	0.0007 °C	0.0004 °C - 0.001 °C	0.0 °C	0.0 °C - 0.0 °C	0.0001 °C	0.0001 °C - 0.0001 °C	0.0001 °C	0.0001 °C - 0.0002 °C	0.0002 °C	0.0001 °C - 0.0003 °C	0.0004 °C	0.0002 °C - 0.0005 °C	0.0005 °C	0.0003 °C - 0.0006 °C	0.0007 °C	0.0003 °C - 0.001 °C	0.0009 °C	0.0004 °C - 0.0012 °C	0.0013 °C	0.0008 °C - 0.0018 °C	0.0013 °C	0.0009 °C - 0.0017 °C	0.0014 °C	0.0005 °C - 0.0022 °C	0.0013 °C	0.0009 °C - 0.0018 °C	0.002 °C	0.0011 °C - 0.0029 °C	0.0014 °C	0.0004 °C - 0.0021 °C	0.0027 °C	0.0016 °C - 0.0037 °C	0.0 °C	0.0 °C - 0.0 °C
			Multiplication of preindustrial probability (-)	1.01	1.0 - >10'000	1.01	1.0 - 1.53	>10'000	2264.68 - >10'000	1.0	1.0 - 1.0	1.0	1.0 - 1.0	1.0	1.0 - >10'000	>10'000	1.02 - >10'000	1.0	1.0 - 1.0	1.38	1.0 - >10'000	1.0	1.0 - 1.0	1.0	1.0 - 1.0	>10'000	1.01 - >10'000	1.0	1.0 - 1.14	>10'000	1.11 - >10'000	1.0	1.0 - 1.05	60.66	1.01 - >10'000	>10'000	1.18 - >10'000	>10'000	1.0 - >10'000	4.92	1.01 - >10'000	1.53	1.01 - >10'000	1.01	1.0 - >10'000	>10'000	2.22 - >10'000	1.0	1.0 - 1.0
		Huating Coal Industry Group	Contribution to intensity (°C)	0.0001 °C	0.0 °C - 0.0001 °C	0.0002 °C	-0.0001 °C - 0.0004 °C	0.0004 °C	0.0002 °C - 0.0006 °C	0.0 °C	0.0 °C - 0.0 °C	0.0 °C	0.0 °C - 0.0 °C	0.0 °C	0.0 °C - 0.0 °C	0.0002 °C	0.0001 °C - 0.0003 °C	0.0 °C	0.0 °C - 0.0 °C	0.0 °C	0.0 °C - 0.0001 °C	0.0001 °C	0.0 °C - 0.0001 °C	0.0001 °C	0.0 °C - 0.0001 °C	0.0001 °C	0.0001 °C - 0.0002 °C	0.0002 °C	0.0001 °C - 0.0002 °C	0.0002 °C	0.0001 °C - 0.0003 °C	0.0003 °C	0.0001 °C - 0.0004 °C	0.0004 °C	0.0003 °C - 0.0006 °C	0.0004 °C	0.0003 °C - 0.0005 °C	0.0005 °C	0.0002 °C - 0.0007 °C	0.0004 °C	0.0003 °C - 0.0006 °C	0.0006 °C	0.0003 °C - 0.0009 °C	0.0004 °C	0.0001 °C - 0.0006 °C	0.0008 °C	0.0005 °C - 0.0011 °C	0.0 °C	0.0 °C - 0.0 °C
			Multiplication of preindustrial probability (-)	1.0	1.0 - >10'000	1.0	1.0 - 1.17	>10'000	686.92 - >10'000	1.0	1.0 - 1.0	1.0	1.0 - 1.0	1.0	1.0 - >10'000	>10'000	1.01 - >10'000	1.0	1.0 - 1.0	1.18	1.0 - >10'000	1.0	1.0 - 1.0	1.0	1.0 - 1.0	>10'000	1.0 - >10'000	1.0	1.0 - 1.05	>10'000	1.04 - >10'000	1.0	1.0 - 1.02	19.77	1.0 - >10'000	>10'000	1.06 - >10'000	>10'000	1.0 - >10'000	2.21	1.0 - >10'000	1.16	1.0 - >10'000	1.0	1.0 - >10'000	>10'000	1.35 - >10'000	1.0	1.0 - 1.0
		Huayang New Material Technology Group	Contribution to intensity (°C)	0.0001 °C	0.0 °C - 0.0003 °C	0.0004 °C	-0.0001 °C - 0.0009 °C	0.0012 °C	0.0006 °C - 0.0017 °C	0.0 °C	0.0 °C - 0.0 °C	0.0 °C	0.0 °C - 0.0 °C	0.0 °C	0.0 °C - 0.0 °C	0.0006 °C	0.0003 °C - 0.0008 °C	0.0 °C	0.0 °C - 0.0 °C	0.0001 °C	0.0001 °C - 0.0001 °C	0.0001 °C	0.0001 °C - 0.0002 °C	0.0002 °C	0.0001 °C - 0.0003 °C	0.0003 °C	0.0002 °C - 0.0004 °C	0.0004 °C	0.0003 °C - 0.0005 °C	0.0006 °C	0.0003 °C - 0.0008 °C	0.0007 °C	0.0003 °C - 0.001 °C	0.0011 °C	0.0007 °C - 0.0016 °C	0.0011 °C	0.0008 °C - 0.0015 °C	0.0012 °C	0.0004 °C - 0.0019 °C	0.0012 °C	0.0008 °C - 0.0016 °C	0.0018 °C	0.001 °C - 0.0027 °C	0.0013 °C	0.0004 °C - 0.002 °C	0.0026 °C	0.0016 °C - 0.0036 °C	0.0 °C	0.0 °C - 0.0 °C
			Multiplication of preindustrial probability (-)	1.01	1.0 - >10'000	1.01	1.0 - 1.44	>10'000	2087.93 - >10'000	1.0	1.0 - 1.0	1.0	1.0 - 1.0	1.0	1.0 - >10'000	>10'000	1.01 - >10'000	1.0	1.0 - 1.0	1.38	1.0 - >10'000	1.0	1.0 - 1.0	1.0	1.0 - 1.0	>10'000	1.01 - >10'000	1.0	1.0 - 1.11	>10'000	1.09 - >10'000	1.0	1.0 - 1.05	52.4	1.01 - >10'000	>10'000	1.16 - >10'000	>10'000	1.0 - >10'000	4.47	1.01 - >10'000	1.49	1.01 - >10'000	1.01	1.0 - >10'000	>10'000	2.19 - >10'000	1.0	1.0 - 1.0
		Inner Mongolia Dian Tou Energy	Contribution to intensity (°C)	0.0001 °C	0.0 °C - 0.0002 °C	0.0003 °C	-0.0001 °C - 0.0007 °C	0.0009 °C	0.0004 °C - 0.0012 °C	0.0 °C	0.0 °C - 0.0 °C	0.0 °C	0.0 °C - 0.0 °C	0.0 °C	0.0 °C - 0.0 °C	0.0004 °C	0.0002 °C - 0.0006 °C	0.0 °C	0.0 °C - 0.0 °C	0.0 °C	0.0 °C - 0.0001 °C	0.0001 °C	0.0 °C - 0.0001 °C	0.0001 °C	0.0001 °C - 0.0002 °C	0.0002 °C	0.0001 °C - 0.0003 °C	0.0003 °C	0.0002 °C - 0.0004 °C	0.0004 °C	0.0002 °C - 0.0006 °C	0.0006 °C	0.0002 °C - 0.0008 °C	0.0008 °C	0.0005 °C - 0.0011 °C	0.0008 °C	0.0006 °C - 0.0011 °C	0.0009 °C	0.0003 °C - 0.0014 °C	0.0009 °C	0.0006 °C - 0.0012 °C	0.0013 °C	0.0007 °C - 0.0019 °C	0.0009 °C	0.0003 °C - 0.0014 °C	0.0018 °C	0.0011 °C - 0.0024 °C	0.0 °C	0.0 °C - 0.0 °C
			Multiplication of preindustrial probability (-)	1.0	1.0 - >10'000	1.0	1.0 - 1.33	>10'000	1469.99 - >10'000	1.0	1.0 - 1.0	1.0	1.0 - 1.0	1.0	1.0 - >10'000	>10'000	1.01 - >10'000	1.0	1.0 - 1.0	1.22	1.0 - >10'000	1.0	1.0 - 1.0	1.0	1.0 - 1.0	>10'000	1.0 - >10'000	1.0	1.0 - 1.08	>10'000	1.07 - >10'000	1.0	1.0 - 1.03	38.92	1.01 - >10'000	>10'000	1.11 - >10'000	>10'000	1.0 - >10'000	3.52	1.0 - >10'000	1.35	1.0 - >10'000	1.01	1.0 - >10'000	>10'000	1.79 - >10'000	1.0	1.0 - 1.0
		Inner Mongolia Huineng Coal and Electricity Group	Contribution to intensity (°C)	0.0 °C	0.0 °C - 0.0001 °C	0.0002 °C	-0.0001 °C - 0.0004 °C	0.0006 °C	0.0003 °C - 0.0008 °C	0.0 °C	0.0 °C - 0.0 °C	0.0 °C	0.0 °C - 0.0 °C	0.0 °C	0.0 °C - 0.0 °C	0.0003 °C	0.0001 °C - 0.0004 °C	0.0 °C	0.0 °C - 0.0 °C	0.0 °C	0.0 °C - 0.0 °C	0.0 °C	0.0 °C - 0.0001 °C	0.0001 °C	0.0 °C - 0.0001 °C	0.0001 °C	0.0001 °C - 0.0002 °C	0.0002 °C	0.0001 °C - 0.0002 °C	0.0003 °C	0.0001 °C - 0.0003 °C	0.0003 °C	0.0001 °C - 0.0005 °C	0.0005 °C	0.0003 °C - 0.0007 °C	0.0005 °C	0.0003 °C - 0.0007 °C	0.0006 °C	0.0002 °C - 0.0009 °C	0.0005 °C	0.0003 °C - 0.0007 °C	0.0008 °C	0.0005 °C - 0.0012 °C	0.0006 °C	0.0002 °C - 0.0009 °C	0.0013 °C	0.0008 °C - 0.0017 °C	0.0 °C	0.0 °C - 0.0 °C
			Multiplication of preindustrial probability (-)	1.0	1.0 - >10'000	1.0	1.0 - 1.2	>10'000	959.9 - >10'000	1.0	1.0 - 1.0	1.0	1.0 - 1.0	1.0	1.0 - >10'000	>10'000	1.01 - >10'000	1.0	1.0 - 1.0	1.08	1.0 - >10'000	1.0	1.0 - 1.0	1.0	1.0 - 1.0	>10'000	1.0 - >10'000	1.0	1.0 - 1.05	>10'000	1.04 - >10'000	1.0	1.0 - 1.02	24.39	1.0 - >10'000	>10'000	1.07 - >10'000	>10'000	1.0 - >10'000	2.58	1.0 - >10'000	1.23	1.0 - >10'000	1.01	1.0 - >10'000	>10'000	1.56 - >10'000	1.0	1.0 - 1.0
		Inner Mongolia Mengtai Group	Contribution to intensity (°C)	0.0 °C	0.0 °C - 0.0001 °C	0.0002 °C	-0.0001 °C - 0.0004 °C	0.0006 °C	0.0003 °C - 0.0008 °C	0.0 °C	0.0 °C - 0.0 °C	0.0 °C	0.0 °C - 0.0 °C	0.0 °C	0.0 °C - 0.0 °C	0.0002 °C	0.0001 °C - 0.0003 °C	0.0 °C	0.0 °C - 0.0 °C	0.0 °C	0.0 °C - 0.0 °C	0.0 °C	0.0 °C - 0.0 °C	0.0 °C	0.0 °C - 0.0001 °C	0.0001 °C	0.0 °C - 0.0001 °C	0.0001 °C	0.0001 °C - 0.0002 °C	0.0002 °C	0.0001 °C - 0.0003 °C	0.0003 °C	0.0001 °C - 0.0005 °C	0.0005 °C	0.0003 °C - 0.0007 °C	0.0005 °C	0.0004 °C - 0.0007 °C	0.0006 °C	0.0002 °C - 0.0009 °C	0.0006 °C	0.0004 °C - 0.0007 °C	0.0009 °C	0.0005 °C - 0.0013 °C	0.0006 °C	0.0002 °C - 0.0009 °C	0.001 °C	0.0006 °C - 0.0014 °C	0.0 °C	0.0 °C - 0.0 °C
			Multiplication of preindustrial probability (-)	1.0	1.0 - >10'000	1.0	1.0 - 1.2	>10'000	971.52 - >10'000	1.0	1.0 - 1.0	1.0	1.0 - 1.0	1.0	1.0 - >10'000	>10'000	1.01 - >10'000	1.0	1.0 - 1.0	1.05	1.0 - >10'000	1.0	1.0 - 1.0	1.0	1.0 - 1.0	>10'000	1.0 - >10'000	1.0	1.0 - 1.04	>10'000	1.04 - >10'000	1.0	1.0 - 1.02	24.66	1.0 - >10'000	>10'000	1.07 - >10'000	>10'000	1.0 - >10'000	2.63	1.0 - >10'000	1.23	1.0 - >10'000	1.01	1.0 - >10'000	>10'000	1.47 - >10'000	1.0	1.0 - 1.0
		Inner Mongolia Yidong Investment Group	Contribution to intensity (°C)	0.0 °C	0.0 °C - 0.0001 °C	0.0002 °C	-0.0001 °C - 0.0005 °C	0.0006 °C	0.0003 °C - 0.0009 °C	0.0 °C	0.0 °C - 0.0 °C	0.0 °C	0.0 °C - 0.0 °C	0.0 °C	0.0 °C - 0.0 °C	0.0003 °C	0.0001 °C - 0.0004 °C	0.0 °C	0.0 °C - 0.0 °C	0.0 °C	0.0 °C - 0.0 °C	0.0 °C	0.0 °C - 0.0 °C	0.0 °C	0.0 °C - 0.0001 °C	0.0001 °C	0.0 °C - 0.0001 °C	0.0001 °C	0.0001 °C - 0.0002 °C	0.0003 °C	0.0001 °C - 0.0004 °C	0.0004 °C	0.0002 °C - 0.0006 °C	0.0006 °C	0.0004 °C - 0.0009 °C	0.0006 °C	0.0004 °C - 0.0008 °C	0.0007 °C	0.0002 °C - 0.0011 °C	0.0006 °C	0.0004 °C - 0.0009 °C	0.0009 °C	0.0005 °C - 0.0014 °C	0.0006 °C	0.0002 °C - 0.001 °C	0.0011 °C	0.0007 °C - 0.0015 °C	0.0 °C	0.0 °C - 0.0 °C
			Multiplication of preindustrial probability (-)	1.0	1.0 - >10'000	1.0	1.0 - 1.24	>10'000	1066.18 - >10'000	1.0	1.0 - 1.0	1.0	1.0 - 1.0	1.0	1.0 - 1.0	>10'000	1.01 - >10'000	1.0	1.0 - 1.0	1.05	1.0 - >10'000	1.0	1.0 - 1.0	1.0	1.0 - 1.0	>10'000	1.0 - >10'000	1.0	1.0 - 1.04	>10'000	1.04 - >10'000	1.0	1.0 - 1.02	29.47	1.0 - >10'000	>10'000	1.09 - >10'000	>10'000	1.0 - >10'000	2.9	1.0 - >10'000	1.25	1.0 - >10'000	1.01	1.0 - >10'000	>10'000	1.5 - >10'000	1.0	1.0 - 1.0
		Inner Mongolia Yitai Group	Contribution to intensity (°C)	0.0001 °C	0.0 °C - 0.0002 °C	0.0003 °C	-0.0001 °C - 0.0008 °C	0.0009 °C	0.0004 °C - 0.0013 °C	0.0 °C	0.0 °C - 0.0 °C	0.0 °C	0.0 °C - 0.0 °C	0.0 °C	0.0 °C - 0.0 °C	0.0005 °C	0.0002 °C - 0.0007 °C	0.0 °C	0.0 °C - 0.0 °C	0.0001 °C	0.0 °C - 0.0001 °C	0.0001 °C	0.0 °C - 0.0001 °C	0.0001 °C	0.0001 °C - 0.0002 °C	0.0002 °C	0.0001 °C - 0.0003 °C	0.0003 °C	0.0002 °C - 0.0004 °C	0.0005 °C	0.0002 °C - 0.0006 °C	0.0006 °C	0.0003 °C - 0.0009 °C	0.0009 °C	0.0006 °C - 0.0013 °C	0.0009 °C	0.0006 °C - 0.0012 °C	0.001 °C	0.0003 °C - 0.0016 °C	0.0009 °C	0.0006 °C - 0.0013 °C	0.0014 °C	0.0008 °C - 0.0021 °C	0.001 °C	0.0003 °C - 0.0015 °C	0.002 °C	0.0012 °C - 0.0027 °C	0.0 °C	0.0 °C - 0.0 °C
			Multiplication of preindustrial probability (-)	1.0	1.0 - >10'000	1.0	1.0 - 1.37	>10'000	1600.29 - >10'000	1.0	1.0 - 1.0	1.0	1.0 - 1.0	1.0	1.0 - >10'000	>10'000	1.01 - >10'000	1.0	1.0 - 1.0	1.26	1.0 - >10'000	1.0	1.0 - 1.0	1.0	1.0 - 1.0	>10'000	1.0 - >10'000	1.0	1.0 - 1.08	>10'000	1.07 - >10'000	1.0	1.0 - 1.04	42.9	1.01 - >10'000	>10'000	1.13 - >10'000	>10'000	1.0 - >10'000	3.75	1.01 - >10'000	1.38	1.0 - >10'000	1.01	1.0 - >10'000	>10'000	1.9 - >10'000	1.0	1.0 - 1.0
		Jinneng Group	Contribution to intensity (°C)	0.0004 °C	0.0 °C - 0.0009 °C	0.0014 °C	-0.0005 °C - 0.0031 °C	0.0045 °C	0.0021 °C - 0.0063 °C	0.0 °C	0.0 °C - 0.0 °C	0.0 °C	0.0 °C - 0.0 °C	0.0 °C	0.0 °C - 0.0 °C	0.0019 °C	0.001 °C - 0.0027 °C	0.0 °C	0.0 °C - 0.0 °C	0.0002 °C	0.0002 °C - 0.0003 °C	0.0004 °C	0.0002 °C - 0.0005 °C	0.0006 °C	0.0003 °C - 0.0008 °C	0.0009 °C	0.0005 °C - 0.0013 °C	0.0012 °C	0.0008 °C - 0.0016 °C	0.0019 °C	0.0009 °C - 0.0026 °C	0.0025 °C	0.001 °C - 0.0035 °C	0.0038 °C	0.0025 °C - 0.0054 °C	0.0039 °C	0.0026 °C - 0.0052 °C	0.0043 °C	0.0015 °C - 0.0066 °C	0.0042 °C	0.0027 °C - 0.0057 °C	0.0068 °C	0.0038 °C - 0.0099 °C	0.0047 °C	0.0014 °C - 0.0074 °C	0.0101 °C	0.0062 °C - 0.0138 °C	0.0 °C	0.0 °C - 0.0 °C
			Multiplication of preindustrial probability (-)	1.02	1.0 - >10'000	1.02	1.0 - 2.49	>10'000	7611.35 - >10'000	1.0	1.0 - 1.0	1.0	1.0 - 1.0	1.0	1.0 - >10'000	>10'000	1.05 - >10'000	1.0	1.0 - 1.0	2.05	1.0 - >10'000	1.0	1.0 - 1.0	1.0	1.0 - 1.0	>10'000	1.02 - >10'000	1.01	1.0 - 1.35	>10'000	1.29 - >10'000	1.01	1.0 - 1.15	178.95	1.03 - >10'000	>10'000	1.54 - >10'000	>10'000	1.01 - >10'000	13.35	1.02 - >10'000	2.81	1.02 - >10'000	1.04	1.01 - >10'000	>10'000	5.56 - >10'000	1.0	1.0 - 1.0
		Jizhong Energy Resources	Contribution to intensity (°C)	0.0001 °C	0.0 °C - 0.0003 °C	0.0005 °C	-0.0002 °C - 0.0012 °C	0.0017 °C	0.0008 °C - 0.0024 °C	0.0 °C	0.0 °C - 0.0 °C	0.0 °C	0.0 °C - 0.0 °C	0.0 °C	0.0 °C - 0.0 °C	0.0007 °C	0.0004 °C - 0.001 °C	0.0 °C	0.0 °C - 0.0 °C	0.0001 °C	0.0001 °C - 0.0001 °C	0.0001 °C	0.0001 °C - 0.0002 °C	0.0002 °C	0.0001 °C - 0.0003 °C	0.0003 °C	0.0001 °C - 0.0004 °C	0.0004 °C	0.0003 °C - 0.0005 °C	0.0007 °C	0.0003 °C - 0.001 °C	0.001 °C	0.0004 °C - 0.0013 °C	0.0015 °C	0.001 °C - 0.0021 °C	0.0015 °C	0.001 °C - 0.002 °C	0.0017 °C	0.0006 °C - 0.0026 °C	0.0016 °C	0.001 °C - 0.0022 °C	0.0025 °C	0.0014 °C - 0.0037 °C	0.0017 °C	0.0005 °C - 0.0027 °C	0.0033 °C	0.002 °C - 0.0046 °C	0.0 °C	0.0 °C - 0.0 °C
			Multiplication of preindustrial probability (-)	1.01	1.0 - >10'000	1.01	1.0 - 1.58	>10'000	2872.48 - >10'000	1.0	1.0 - 1.0	1.0	1.0 - 1.0	1.0	1.0 - >10'000	>10'000	1.02 - >10'000	1.0	1.0 - 1.0	1.34	1.0 - >10'000	1.0	1.0 - 1.0	1.0	1.0 - 1.0	>10'000	1.0 - >10'000	1.0	1.0 - 1.11	>10'000	1.11 - >10'000	1.0	1.0 - 1.06	70.51	1.01 - >10'000	>10'000	1.21 - >10'000	>10'000	1.0 - >10'000	5.79	1.01 - >10'000	1.68	1.01 - >10'000	1.02	1.0 - >10'000	>10'000	2.51 - >10'000	1.0	1.0 - 1.0
		Kailuan Group	Contribution to intensity (°C)	0.0001 °C	0.0 °C - 0.0003 °C	0.0004 °C	-0.0001 °C - 0.001 °C	0.0013 °C	0.0006 °C - 0.0019 °C	0.0 °C	0.0 °C - 0.0 °C	0.0 °C	0.0 °C - 0.0 °C	0.0 °C	0.0 °C - 0.0 °C	0.0006 °C	0.0003 °C - 0.0008 °C	0.0 °C	0.0 °C - 0.0 °C	0.0001 °C	0.0001 °C - 0.0001 °C	0.0001 °C	0.0001 °C - 0.0002 °C	0.0002 °C	0.0001 °C - 0.0002 °C	0.0003 °C	0.0001 °C - 0.0004 °C	0.0004 °C	0.0002 °C - 0.0005 °C	0.0006 °C	0.0003 °C - 0.0008 °C	0.0008 °C	0.0003 °C - 0.0011 °C	0.0012 °C	0.0008 °C - 0.0017 °C	0.0012 °C	0.0008 °C - 0.0016 °C	0.0013 °C	0.0005 °C - 0.0021 °C	0.0013 °C	0.0008 °C - 0.0017 °C	0.002 °C	0.0011 °C - 0.003 °C	0.0014 °C	0.0004 °C - 0.0021 °C	0.0024 °C	0.0015 °C - 0.0033 °C	0.0 °C	0.0 °C - 0.0 °C
			Multiplication of preindustrial probability (-)	1.01	1.0 - >10'000	1.01	1.0 - 1.46	>10'000	2295.07 - >10'000	1.0	1.0 - 1.0	1.0	1.0 - 1.0	1.0	1.0 - >10'000	>10'000	1.01 - >10'000	1.0	1.0 - 1.0	1.32	1.0 - >10'000	1.0	1.0 - 1.0	1.0	1.0 - 1.0	>10'000	1.0 - >10'000	1.0	1.0 - 1.1	>10'000	1.09 - >10'000	1.0	1.0 - 1.05	56.28	1.01 - >10'000	>10'000	1.17 - >10'000	>10'000	1.0 - >10'000	4.82	1.01 - >10'000	1.54	1.01 - >10'000	1.01	1.0 - >10'000	>10'000	2.09 - >10'000	1.0	1.0 - 1.0
		Liaoning Energy Industry Holding Group	Contribution to intensity (°C)	0.0002 °C	0.0 °C - 0.0004 °C	0.0005 °C	-0.0002 °C - 0.0011 °C	0.0013 °C	0.0006 °C - 0.0019 °C	0.0 °C	0.0 °C - 0.0 °C	0.0 °C	0.0 °C - 0.0 °C	0.0 °C	0.0 °C - 0.0 °C	0.0008 °C	0.0004 °C - 0.001 °C	0.0 °C	0.0 °C - 0.0 °C	0.0001 °C	0.0001 °C - 0.0002 °C	0.0002 °C	0.0001 °C - 0.0003 °C	0.0003 °C	0.0001 °C - 0.0004 °C	0.0004 °C	0.0002 °C - 0.0006 °C	0.0005 °C	0.0003 °C - 0.0007 °C	0.0008 °C	0.0003 °C - 0.001 °C	0.0009 °C	0.0004 °C - 0.0013 °C	0.0013 °C	0.0009 °C - 0.0019 °C	0.0014 °C	0.0009 °C - 0.0018 °C	0.0015 °C	0.0005 °C - 0.0023 °C	0.0014 °C	0.0009 °C - 0.0018 °C	0.002 °C	0.0011 °C - 0.0029 °C	0.0013 °C	0.0004 °C - 0.0021 °C	0.0025 °C	0.0015 °C - 0.0034 °C	0.0 °C	0.0 °C - 0.0 °C
			Multiplication of preindustrial probability (-)	1.01	1.0 - >10'000	1.01	1.0 - 1.55	>10'000	2263.57 - >10'000	1.0	1.0 - 1.0	1.0	1.0 - 1.0	1.0	1.0 - >10'000	>10'000	1.02 - >10'000	1.0	1.0 - 1.0	1.53	1.0 - >10'000	1.0	1.0 - 1.0	1.0	1.0 - 1.0	>10'000	1.01 - >10'000	1.0	1.0 - 1.15	>10'000	1.11 - >10'000	1.0	1.0 - 1.06	63.09	1.01 - >10'000	>10'000	1.19 - >10'000	>10'000	1.0 - >10'000	5.04	1.01 - >10'000	1.53	1.01 - >10'000	1.01	1.0 - >10'000	>10'000	2.12 - >10'000	1.0	1.0 - 1.0
		Longmay Mining Group	Contribution to intensity (°C)	0.0002 °C	0.0 °C - 0.0005 °C	0.0005 °C	-0.0002 °C - 0.0011 °C	0.0012 °C	0.0006 °C - 0.0017 °C	0.0 °C	0.0 °C - 0.0 °C	0.0 °C	0.0 °C - 0.0 °C	0.0 °C	0.0 °C - 0.0 °C	0.0007 °C	0.0004 °C - 0.001 °C	0.0 °C	0.0 °C - 0.0 °C	0.0001 °C	0.0001 °C - 0.0002 °C	0.0002 °C	0.0001 °C - 0.0003 °C	0.0003 °C	0.0002 °C - 0.0004 °C	0.0005 °C	0.0002 °C - 0.0007 °C	0.0006 °C	0.0004 °C - 0.0008 °C	0.0007 °C	0.0003 °C - 0.001 °C	0.0009 °C	0.0004 °C - 0.0012 °C	0.0012 °C	0.0008 °C - 0.0017 °C	0.0013 °C	0.0009 °C - 0.0017 °C	0.0014 °C	0.0005 °C - 0.0021 °C	0.0013 °C	0.0008 °C - 0.0017 °C	0.0018 °C	0.001 °C - 0.0026 °C	0.0012 °C	0.0003 °C - 0.0018 °C	0.0021 °C	0.0013 °C - 0.0029 °C	0.0 °C	0.0 °C - 0.0 °C
			Multiplication of preindustrial probability (-)	1.01	1.0 - >10'000	1.01	1.0 - 1.53	>10'000	2004.6 - >10'000	1.0	1.0 - 1.0	1.0	1.0 - 1.0	1.0	1.0 - >10'000	>10'000	1.02 - >10'000	1.0	1.0 - 1.0	1.6	1.0 - >10'000	1.0	1.0 - 1.0	1.0	1.0 - 1.0	>10'000	1.01 - >10'000	1.0	1.0 - 1.16	>10'000	1.11 - >10'000	1.0	1.0 - 1.05	58.57	1.01 - >10'000	>10'000	1.17 - >10'000	>10'000	1.0 - >10'000	4.68	1.01 - >10'000	1.47	1.01 - >10'000	1.01	1.0 - >10'000	>10'000	1.96 - >10'000	1.0	1.0 - 1.0
		Luan Chemical Group	Contribution to intensity (°C)	0.0001 °C	0.0 °C - 0.0003 °C	0.0005 °C	-0.0002 °C - 0.0011 °C	0.0015 °C	0.0007 °C - 0.0021 °C	0.0 °C	0.0 °C - 0.0 °C	0.0 °C	0.0 °C - 0.0 °C	0.0 °C	0.0 °C - 0.0 °C	0.0007 °C	0.0004 °C - 0.001 °C	0.0 °C	0.0 °C - 0.0 °C	0.0001 °C	0.0001 °C - 0.0001 °C	0.0001 °C	0.0001 °C - 0.0002 °C	0.0002 °C	0.0001 °C - 0.0003 °C	0.0003 °C	0.0002 °C - 0.0005 °C	0.0004 °C	0.0003 °C - 0.0006 °C	0.0007 °C	0.0003 °C - 0.0009 °C	0.0009 °C	0.0004 °C - 0.0013 °C	0.0013 °C	0.0009 °C - 0.0019 °C	0.0014 °C	0.0009 °C - 0.0018 °C	0.0015 °C	0.0005 °C - 0.0023 °C	0.0015 °C	0.0009 °C - 0.002 °C	0.0022 °C	0.0013 °C - 0.0033 °C	0.0016 °C	0.0005 °C - 0.0024 °C	0.0031 °C	0.0019 °C - 0.0043 °C	0.0 °C	0.0 °C - 0.0 °C
			Multiplication of preindustrial probability (-)	1.01	1.0 - >10'000	1.01	1.0 - 1.54	>10'000	2547.35 - >10'000	1.0	1.0 - 1.0	1.0	1.0 - 1.0	1.0	1.0 - >10'000	>10'000	1.02 - >10'000	1.0	1.0 - 1.0	1.37	1.0 - >10'000	1.0	1.0 - 1.0	1.0	1.0 - 1.0	>10'000	1.01 - >10'000	1.0	1.0 - 1.13	>10'000	1.11 - >10'000	1.0	1.0 - 1.05	64.04	1.01 - >10'000	>10'000	1.19 - >10'000	>10'000	1.0 - >10'000	5.27	1.01 - >10'000	1.6	1.01 - >10'000	1.01	1.0 - >10'000	>10'000	2.41 - >10'000	1.0	1.0 - 1.0
		Shaanxi Coal and Chemical Industry Group	Contribution to intensity (°C)	0.0002 °C	0.0 °C - 0.0004 °C	0.0007 °C	-0.0002 °C - 0.0015 °C	0.0021 °C	0.001 °C - 0.0029 °C	0.0 °C	0.0 °C - 0.0 °C	0.0 °C	0.0 °C - 0.0 °C	0.0 °C	0.0 °C - 0.0 °C	0.0009 °C	0.0005 °C - 0.0013 °C	0.0 °C	0.0 °C - 0.0 °C	0.0001 °C	0.0001 °C - 0.0001 °C	0.0002 °C	0.0001 °C - 0.0002 °C	0.0003 °C	0.0001 °C - 0.0003 °C	0.0004 °C	0.0002 °C - 0.0006 °C	0.0006 °C	0.0004 °C - 0.0008 °C	0.0009 °C	0.0004 °C - 0.0012 °C	0.0012 °C	0.0005 °C - 0.0017 °C	0.0018 °C	0.0012 °C - 0.0025 °C	0.0018 °C	0.0012 °C - 0.0024 °C	0.002 °C	0.0007 °C - 0.0031 °C	0.002 °C	0.0013 °C - 0.0026 °C	0.0031 °C	0.0018 °C - 0.0046 °C	0.0022 °C	0.0006 °C - 0.0035 °C	0.0049 °C	0.003 °C - 0.0067 °C	0.0 °C	0.0 °C - 0.0 °C
			Multiplication of preindustrial probability (-)	1.01	1.0 - >10'000	1.01	1.0 - 1.71	>10'000	3544.57 - >10'000	1.0	1.0 - 1.0	1.0	1.0 - 1.0	1.0	1.0 - >10'000	>10'000	1.02 - >10'000	1.0	1.0 - 1.0	1.4	1.0 - >10'000	1.0	1.0 - 1.0	1.0	1.0 - 1.0	>10'000	1.01 - >10'000	1.0	1.0 - 1.16	>10'000	1.14 - >10'000	1.0	1.0 - 1.07	84.83	1.01 - >10'000	>10'000	1.25 - >10'000	>10'000	1.01 - >10'000	6.74	1.01 - >10'000	1.84	1.01 - >10'000	1.02	1.0 - >10'000	>10'000	3.22 - >10'000	1.0	1.0 - 1.0
		Shandong Energy	Contribution to intensity (°C)	0.0004 °C	0.0 °C - 0.0009 °C	0.0012 °C	-0.0004 °C - 0.0027 °C	0.0037 °C	0.0018 °C - 0.0053 °C	0.0 °C	0.0 °C - 0.0 °C	0.0 °C	0.0 °C - 0.0 °C	0.0 °C	0.0 °C - 0.0 °C	0.0017 °C	0.0009 °C - 0.0023 °C	0.0 °C	0.0 °C - 0.0 °C	0.0002 °C	0.0002 °C - 0.0003 °C	0.0004 °C	0.0002 °C - 0.0005 °C	0.0006 °C	0.0003 °C - 0.0008 °C	0.0009 °C	0.0004 °C - 0.0013 °C	0.0011 °C	0.0007 °C - 0.0015 °C	0.0017 °C	0.0008 °C - 0.0022 °C	0.0021 °C	0.0009 °C - 0.003 °C	0.0032 °C	0.0021 °C - 0.0046 °C	0.0033 °C	0.0022 °C - 0.0044 °C	0.0036 °C	0.0012 °C - 0.0056 °C	0.0035 °C	0.0022 °C - 0.0047 °C	0.0056 °C	0.0032 °C - 0.0083 °C	0.004 °C	0.0012 °C - 0.0063 °C	0.0085 °C	0.0052 °C - 0.0116 °C	0.0 °C	0.0 °C - 0.0 °C
			Multiplication of preindustrial probability (-)	1.02	1.0 - >10'000	1.02	1.0 - 2.27	>10'000	6372.17 - >10'000	1.0	1.0 - 1.0	1.0	1.0 - 1.0	1.0	1.0 - >10'000	>10'000	1.04 - >10'000	1.0	1.0 - 1.0	2.1	1.0 - >10'000	1.0	1.0 - 1.0	1.0	1.0 - 1.0	>10'000	1.01 - >10'000	1.01	1.0 - 1.32	>10'000	1.25 - >10'000	1.01	1.0 - 1.13	151.03	1.02 - >10'000	>10'000	1.45 - >10'000	>10'000	1.01 - >10'000	11.27	1.02 - >10'000	2.51	1.02 - >10'000	1.04	1.01 - >10'000	>10'000	4.83 - >10'000	1.0	1.0 - 1.0
		Shanxi Coking Coal Group	Contribution to intensity (°C)	0.0003 °C	0.0 °C - 0.0007 °C	0.0009 °C	-0.0003 °C - 0.002 °C	0.0025 °C	0.0012 °C - 0.0036 °C	0.0 °C	0.0 °C - 0.0 °C	0.0 °C	0.0 °C - 0.0 °C	0.0 °C	0.0 °C - 0.0 °C	0.0013 °C	0.0007 °C - 0.0019 °C	0.0 °C	0.0 °C - 0.0 °C	0.0002 °C	0.0001 °C - 0.0002 °C	0.0003 °C	0.0002 °C - 0.0004 °C	0.0005 °C	0.0002 °C - 0.0006 °C	0.0007 °C	0.0004 °C - 0.001 °C	0.0009 °C	0.0006 °C - 0.0012 °C	0.0013 °C	0.0006 °C - 0.0018 °C	0.0016 °C	0.0007 °C - 0.0023 °C	0.0024 °C	0.0015 °C - 0.0034 °C	0.0025 °C	0.0017 °C - 0.0033 °C	0.0027 °C	0.0009 °C - 0.0042 °C	0.0025 °C	0.0016 °C - 0.0034 °C	0.0038 °C	0.0021 °C - 0.0056 °C	0.0026 °C	0.0008 °C - 0.0041 °C	0.0054 °C	0.0033 °C - 0.0074 °C	0.0 °C	0.0 °C - 0.0 °C
			Multiplication of preindustrial probability (-)	1.01	1.0 - >10'000	1.01	1.0 - 1.98	>10'000	4321.22 - >10'000	1.0	1.0 - 1.0	1.0	1.0 - 1.0	1.0	1.0 - >10'000	>10'000	1.03 - >10'000	1.0	1.0 - 1.0	1.82	1.0 - >10'000	1.0	1.0 - 1.0	1.0	1.0 - 1.0	>10'000	1.01 - >10'000	1.01	1.0 - 1.26	>10'000	1.2 - >10'000	1.01	1.0 - 1.1	112.94	1.02 - >10'000	>10'000	1.34 - >10'000	>10'000	1.01 - >10'000	8.42	1.01 - >10'000	2.02	1.01 - >10'000	1.02	1.0 - >10'000	>10'000	3.45 - >10'000	1.0	1.0 - 1.0
		Sinopec	Contribution to intensity (°C)	0.0006 °C	0.0 °C - 0.0012 °C	0.0008 °C	-0.0003 °C - 0.0018 °C	0.002 °C	0.001 °C - 0.0029 °C	0.0002 °C	0.0001 °C - 0.0003 °C	0.0002 °C	0.0001 °C - 0.0004 °C	0.0005 °C	0.0003 °C - 0.0006 °C	0.0012 °C	0.0006 °C - 0.0017 °C	0.0003 °C	0.0002 °C - 0.0005 °C	0.0007 °C	0.0005 °C - 0.0009 °C	0.0007 °C	0.0004 °C - 0.001 °C	0.0008 °C	0.0004 °C - 0.0011 °C	0.001 °C	0.0005 °C - 0.0014 °C	0.0011 °C	0.0007 °C - 0.0014 °C	0.0012 °C	0.0006 °C - 0.0017 °C	0.0015 °C	0.0006 °C - 0.002 °C	0.002 °C	0.0013 °C - 0.0029 °C	0.0021 °C	0.0014 °C - 0.0028 °C	0.0023 °C	0.0008 °C - 0.0036 °C	0.0021 °C	0.0014 °C - 0.0028 °C	0.0031 °C	0.0017 °C - 0.0045 °C	0.0021 °C	0.0006 °C - 0.0032 °C	0.0038 °C	0.0023 °C - 0.0052 °C	0.0001 °C	0.0 °C - 0.0001 °C
			Multiplication of preindustrial probability (-)	1.03	1.0 - >10'000	1.01	1.0 - 1.87	>10'000	3497.07 - >10'000	1.01	1.0 - >10'000	1.19	1.0 - >10'000	1.02	1.0 - >10'000	>10'000	1.03 - >10'000	1.02	1.0 - >10'000	4.1	1.01 - >10'000	1.0	1.0 - 1.01	1.0	1.0 - 1.0	>10'000	1.02 - >10'000	1.01	1.0 - 1.3	>10'000	1.19 - >10'000	1.01	1.0 - 1.09	96.75	1.02 - >10'000	>10'000	1.29 - >10'000	>10'000	1.01 - >10'000	7.21	1.01 - >10'000	1.83	1.01 - >10'000	1.02	1.0 - >10'000	>10'000	2.72 - >10'000	1.0	1.0 - 1.0
		State Power Investment Group	Contribution to intensity (°C)	0.0 °C	0.0 °C - 0.0001 °C	0.0003 °C	-0.0001 °C - 0.0008 °C	0.0013 °C	0.0006 °C - 0.0018 °C	0.0 °C	0.0 °C - 0.0 °C	0.0 °C	0.0 °C - 0.0 °C	0.0 °C	0.0 °C - 0.0 °C	0.0004 °C	0.0002 °C - 0.0006 °C	0.0 °C	0.0 °C - 0.0 °C	0.0 °C	0.0 °C - 0.0 °C	0.0 °C	0.0 °C - 0.0 °C	0.0001 °C	0.0 °C - 0.0001 °C	0.0001 °C	0.0001 °C - 0.0002 °C	0.0002 °C	0.0001 °C - 0.0003 °C	0.0004 °C	0.0002 °C - 0.0006 °C	0.0006 °C	0.0003 °C - 0.0008 °C	0.001 °C	0.0006 °C - 0.0014 °C	0.001 °C	0.0007 °C - 0.0013 °C	0.0011 °C	0.0004 °C - 0.0017 °C	0.0011 °C	0.0007 °C - 0.0015 °C	0.0019 °C	0.0011 °C - 0.0028 °C	0.0014 °C	0.0004 °C - 0.0022 °C	0.0032 °C	0.0019 °C - 0.0043 °C	0.0 °C	0.0 °C - 0.0 °C
			Multiplication of preindustrial probability (-)	1.0	1.0 - >10'000	1.0	1.0 - 1.36	>10'000	2143.75 - >10'000	1.0	1.0 - 1.0	1.0	1.0 - 1.0	1.0	1.0 - >10'000	>10'000	1.01 - >10'000	1.0	1.0 - 1.0	1.04	1.0 - >10'000	1.0	1.0 - 1.0	1.0	1.0 - 1.0	>10'000	1.0 - >10'000	1.0	1.0 - 1.06	>10'000	1.07 - >10'000	1.0	1.0 - 1.04	46.28	1.01 - >10'000	>10'000	1.14 - >10'000	>10'000	1.0 - >10'000	4.23	1.01 - >10'000	1.51	1.01 - >10'000	1.01	1.0 - >10'000	>10'000	2.43 - >10'000	1.0	1.0 - 1.0
		Xinjiang Tianshan Energy	Contribution to intensity (°C)	0.0 °C	0.0 °C - 0.0 °C	0.0 °C	0.0 °C - 0.0 °C	0.0 °C	0.0 °C - 0.0 °C	0.0 °C	0.0 °C - 0.0 °C	0.0 °C	0.0 °C - 0.0 °C	0.0 °C	0.0 °C - 0.0 °C	0.0 °C	0.0 °C - 0.0 °C	0.0 °C	0.0 °C - 0.0 °C	0.0 °C	0.0 °C - 0.0 °C	0.0 °C	0.0 °C - 0.0 °C	0.0 °C	0.0 °C - 0.0 °C	0.0 °C	0.0 °C - 0.0 °C	0.0 °C	0.0 °C - 0.0 °C	0.0 °C	0.0 °C - 0.0 °C	0.0 °C	0.0 °C - 0.0 °C	0.0 °C	0.0 °C - 0.0 °C	0.0 °C	0.0 °C - 0.0 °C	0.0 °C	0.0 °C - 0.0 °C	0.0 °C	0.0 °C - 0.0 °C	0.0 °C	0.0 °C - 0.0 °C	0.0 °C	0.0 °C - 0.0 °C	0.0001 °C	0.0001 °C - 0.0002 °C	0.0 °C	0.0 °C - 0.0 °C
			Multiplication of preindustrial probability (-)	1.0	1.0 - 1.0	1.0	1.0 - 1.0	>10'000	2.03 - >10'000	1.0	1.0 - 1.0	1.0	1.0 - 1.0	1.0	1.0 - 1.0	1.0	1.0 - 1.0	1.0	1.0 - 1.0	1.0	1.0 - 1.0	1.0	1.0 - 1.0	1.0	1.0 - 1.0	1.0	1.0 - 1.0	1.0	1.0 - 1.0	1.0	1.0 - 1.0	1.0	1.0 - 1.0	1.0	1.0 - 1.0	1.0	1.0 - 1.0	1.0	1.0 - 1.0	1.0	1.0 - 1.0	1.0	1.0 - >10'000	1.0	1.0 - >10'000	>10'000	1.06 - >10'000	1.0	1.0 - 1.0
		Xuzhou Coal Mining Group	Contribution to intensity (°C)	0.0001 °C	0.0 °C - 0.0002 °C	0.0002 °C	-0.0001 °C - 0.0004 °C	0.0005 °C	0.0002 °C - 0.0007 °C	0.0 °C	0.0 °C - 0.0 °C	0.0 °C	0.0 °C - 0.0 °C	0.0 °C	0.0 °C - 0.0 °C	0.0003 °C	0.0001 °C - 0.0004 °C	0.0 °C	0.0 °C - 0.0 °C	0.0 °C	0.0 °C - 0.0001 °C	0.0001 °C	0.0 °C - 0.0001 °C	0.0001 °C	0.0001 °C - 0.0001 °C	0.0002 °C	0.0001 °C - 0.0002 °C	0.0002 °C	0.0001 °C - 0.0003 °C	0.0003 °C	0.0001 °C - 0.0004 °C	0.0003 °C	0.0001 °C - 0.0005 °C	0.0005 °C	0.0003 °C - 0.0007 °C	0.0005 °C	0.0003 °C - 0.0007 °C	0.0005 °C	0.0002 °C - 0.0008 °C	0.0005 °C	0.0003 °C - 0.0007 °C	0.0008 °C	0.0004 °C - 0.0011 °C	0.0005 °C	0.0002 °C - 0.0008 °C	0.001 °C	0.0006 °C - 0.0013 °C	0.0 °C	0.0 °C - 0.0 °C
			Multiplication of preindustrial probability (-)	1.0	1.0 - >10'000	1.0	1.0 - 1.2	>10'000	873.67 - >10'000	1.0	1.0 - 1.0	1.0	1.0 - 1.0	1.0	1.0 - >10'000	>10'000	1.01 - >10'000	1.0	1.0 - 1.0	1.19	1.0 - >10'000	1.0	1.0 - 1.0	1.0	1.0 - 1.0	>10'000	1.0 - >10'000	1.0	1.0 - 1.05	>10'000	1.04 - >10'000	1.0	1.0 - 1.02	23.6	1.0 - >10'000	>10'000	1.07 - >10'000	>10'000	1.0 - >10'000	2.5	1.0 - >10'000	1.21	1.0 - >10'000	1.0	1.0 - >10'000	>10'000	1.44 - >10'000	1.0	1.0 - 1.0
	Indonesia	Adaro Energy	Contribution to intensity (°C)	0.0003 °C	0.0 °C - 0.0006 °C	0.0004 °C	-0.0001 °C - 0.0009 °C	0.0009 °C	0.0004 °C - 0.0013 °C	0.0001 °C	0.0001 °C - 0.0002 °C	0.0001 °C	0.0 °C - 0.0002 °C	0.0002 °C	0.0002 °C - 0.0003 °C	0.0006 °C	0.0003 °C - 0.0009 °C	0.0002 °C	0.0001 °C - 0.0002 °C	0.0003 °C	0.0002 °C - 0.0004 °C	0.0003 °C	0.0002 °C - 0.0005 °C	0.0004 °C	0.0002 °C - 0.0005 °C	0.0005 °C	0.0002 °C - 0.0007 °C	0.0005 °C	0.0003 °C - 0.0007 °C	0.0006 °C	0.0003 °C - 0.0008 °C	0.0007 °C	0.0003 °C - 0.001 °C	0.001 °C	0.0006 °C - 0.0014 °C	0.001 °C	0.0007 °C - 0.0013 °C	0.0011 °C	0.0004 °C - 0.0017 °C	0.001 °C	0.0006 °C - 0.0013 °C	0.0014 °C	0.0008 °C - 0.0021 °C	0.0009 °C	0.0003 °C - 0.0015 °C	0.0018 °C	0.0011 °C - 0.0024 °C	0.0001 °C	0.0 °C - 0.0001 °C
			Multiplication of preindustrial probability (-)	1.01	1.0 - >10'000	1.01	1.0 - 1.43	>10'000	1596.23 - >10'000	1.01	1.0 - >10'000	1.1	1.0 - >10'000	1.01	1.0 - >10'000	>10'000	1.02 - >10'000	1.01	1.0 - >10'000	2.44	1.0 - >10'000	1.0	1.0 - 1.0	1.0	1.0 - 1.0	>10'000	1.01 - >10'000	1.0	1.0 - 1.15	>10'000	1.09 - >10'000	1.0	1.0 - 1.04	46.89	1.01 - >10'000	>10'000	1.14 - >10'000	>10'000	1.0 - >10'000	3.91	1.01 - >10'000	1.38	1.0 - >10'000	1.01	1.0 - >10'000	>10'000	1.81 - >10'000	1.0	1.0 - 1.0
		Bumi Resources	Contribution to intensity (°C)	0.0006 °C	0.0 °C - 0.0013 °C	0.0008 °C	-0.0003 °C - 0.0017 °C	0.0017 °C	0.0008 °C - 0.0025 °C	0.0004 °C	0.0002 °C - 0.0005 °C	0.0003 °C	0.0001 °C - 0.0006 °C	0.0006 °C	0.0004 °C - 0.0008 °C	0.0012 °C	0.0006 °C - 0.0017 °C	0.0005 °C	0.0003 °C - 0.0006 °C	0.0007 °C	0.0005 °C - 0.001 °C	0.0007 °C	0.0004 °C - 0.001 °C	0.0008 °C	0.0004 °C - 0.0011 °C	0.001 °C	0.0005 °C - 0.0014 °C	0.0011 °C	0.0007 °C - 0.0014 °C	0.0012 °C	0.0005 °C - 0.0016 °C	0.0014 °C	0.0006 °C - 0.0019 °C	0.0018 °C	0.0012 °C - 0.0026 °C	0.0019 °C	0.0013 °C - 0.0025 °C	0.0021 °C	0.0007 °C - 0.0032 °C	0.0019 °C	0.0012 °C - 0.0025 °C	0.0026 °C	0.0015 °C - 0.0039 °C	0.0018 °C	0.0005 °C - 0.0028 °C	0.0033 °C	0.002 °C - 0.0045 °C	0.0002 °C	0.0001 °C - 0.0003 °C
			Multiplication of preindustrial probability (-)	1.03	1.0 - >10'000	1.01	1.0 - 1.81	>10'000	2974.77 - >10'000	1.02	1.0 - >10'000	1.26	1.0 - >10'000	1.02	1.0 - >10'000	>10'000	1.03 - >10'000	1.03	1.0 - >10'000	4.29	1.01 - >10'000	1.0	1.0 - 1.01	1.0	1.0 - 1.0	>10'000	1.02 - >10'000	1.01	1.0 - 1.3	>10'000	1.18 - >10'000	1.0	1.0 - 1.08	87.54	1.01 - >10'000	>10'000	1.26 - >10'000	>10'000	1.01 - >10'000	6.45	1.01 - >10'000	1.7	1.01 - >10'000	1.02	1.0 - >10'000	>10'000	2.48 - >10'000	1.0	1.0 - 1.0
		Pertamina	Contribution to intensity (°C)	0.003 °C	0.0001 °C - 0.0066 °C	0.0023 °C	-0.0008 °C - 0.0052 °C	0.0039 °C	0.0018 °C - 0.0055 °C	0.0046 °C	0.0027 °C - 0.0064 °C	0.0032 °C	0.0011 °C - 0.0057 °C	0.0051 °C	0.0033 °C - 0.0067 °C	0.0041 °C	0.0021 °C - 0.0057 °C	0.0045 °C	0.0031 °C - 0.0061 °C	0.005 °C	0.0036 °C - 0.0066 °C	0.0043 °C	0.0023 °C - 0.0061 °C	0.0043 °C	0.0022 °C - 0.006 °C	0.0048 °C	0.0023 °C - 0.0067 °C	0.0045 °C	0.0029 °C - 0.006 °C	0.0041 °C	0.0019 °C - 0.0055 °C	0.0042 °C	0.0018 °C - 0.0059 °C	0.0052 °C	0.0034 °C - 0.0074 °C	0.0054 °C	0.0036 °C - 0.0071 °C	0.0059 °C	0.002 °C - 0.0091 °C	0.0048 °C	0.0031 °C - 0.0065 °C	0.0059 °C	0.0033 °C - 0.0086 °C	0.0037 °C	0.0011 °C - 0.0058 °C	0.006 °C	0.0036 °C - 0.0082 °C	0.0027 °C	0.0011 °C - 0.0048 °C
			Multiplication of preindustrial probability (-)	1.14	1.0 - >10'000	1.03	1.0 - 3.52	>10'000	6607.28 - >10'000	1.25	1.01 - >10'000	3.52	1.01 - >10'000	1.18	1.02 - >10'000	>10'000	1.1 - >10'000	1.25	1.02 - >10'000	23.22	1.07 - >10'000	1.01	1.0 - 1.05	1.0	1.0 - 1.0	>10'000	1.08 - >10'000	1.03	1.01 - 2.27	>10'000	1.62 - >10'000	1.02	1.0 - 1.26	245.54	1.04 - >10'000	>10'000	1.74 - >10'000	>10'000	1.02 - >10'000	15.14	1.03 - >10'000	2.57	1.02 - >10'000	1.03	1.01 - >10'000	>10'000	3.69 - >10'000	1.0	1.0 - 1.01
	Japan	INPEX	Contribution to intensity (°C)	0.0003 °C	0.0 °C - 0.0007 °C	0.0004 °C	-0.0001 °C - 0.0008 °C	0.0008 °C	0.0004 °C - 0.0011 °C	0.0002 °C	0.0001 °C - 0.0002 °C	0.0002 °C	0.0001 °C - 0.0003 °C	0.0003 °C	0.0002 °C - 0.0004 °C	0.0006 °C	0.0003 °C - 0.0008 °C	0.0002 °C	0.0002 °C - 0.0003 °C	0.0004 °C	0.0003 °C - 0.0005 °C	0.0004 °C	0.0002 °C - 0.0005 °C	0.0004 °C	0.0002 °C - 0.0006 °C	0.0005 °C	0.0003 °C - 0.0007 °C	0.0005 °C	0.0003 °C - 0.0007 °C	0.0006 °C	0.0003 °C - 0.0008 °C	0.0007 °C	0.0003 °C - 0.0009 °C	0.0009 °C	0.0006 °C - 0.0012 °C	0.0009 °C	0.0006 °C - 0.0012 °C	0.001 °C	0.0003 °C - 0.0015 °C	0.0008 °C	0.0005 °C - 0.0011 °C	0.0011 °C	0.0006 °C - 0.0017 °C	0.0007 °C	0.0002 °C - 0.0012 °C	0.0014 °C	0.0008 °C - 0.0019 °C	0.0001 °C	0.0 °C - 0.0001 °C
			Multiplication of preindustrial probability (-)	1.01	1.0 - >10'000	1.0	1.0 - 1.39	>10'000	1292.82 - >10'000	1.01	1.0 - >10'000	1.13	1.0 - >10'000	1.01	1.0 - >10'000	>10'000	1.01 - >10'000	1.01	1.0 - >10'000	2.7	1.01 - >10'000	1.0	1.0 - 1.0	1.0	1.0 - 1.0	>10'000	1.01 - >10'000	1.0	1.0 - 1.15	>10'000	1.09 - >10'000	1.0	1.0 - 1.04	41.56	1.01 - >10'000	>10'000	1.12 - >10'000	>10'000	1.0 - >10'000	3.48	1.0 - >10'000	1.3	1.0 - >10'000	1.01	1.0 - >10'000	>10'000	1.62 - >10'000	1.0	1.0 - 1.0
		Mitsubishi Corporation	Contribution to intensity (°C)	0.0002 °C	0.0 °C - 0.0004 °C	0.0003 °C	-0.0001 °C - 0.0008 °C	0.0009 °C	0.0004 °C - 0.0012 °C	0.0 °C	0.0 °C - 0.0 °C	0.0 °C	0.0 °C - 0.0 °C	0.0 °C	0.0 °C - 0.0 °C	0.0005 °C	0.0003 °C - 0.0007 °C	0.0 °C	0.0 °C - 0.0 °C	0.0001 °C	0.0001 °C - 0.0002 °C	0.0002 °C	0.0001 °C - 0.0003 °C	0.0002 °C	0.0001 °C - 0.0003 °C	0.0004 °C	0.0002 °C - 0.0005 °C	0.0004 °C	0.0003 °C - 0.0006 °C	0.0005 °C	0.0002 °C - 0.0007 °C	0.0006 °C	0.0003 °C - 0.0009 °C	0.0009 °C	0.0006 °C - 0.0012 °C	0.0009 °C	0.0006 °C - 0.0012 °C	0.001 °C	0.0003 °C - 0.0015 °C	0.0009 °C	0.0006 °C - 0.0012 °C	0.0013 °C	0.0007 °C - 0.0019 °C	0.0009 °C	0.0003 °C - 0.0014 °C	0.0018 °C	0.0011 °C - 0.0025 °C	0.0 °C	0.0 °C - 0.0 °C
			Multiplication of preindustrial probability (-)	1.01	1.0 - >10'000	1.0	1.0 - 1.37	>10'000	1497.08 - >10'000	1.0	1.0 - 1.0	1.0	1.0 - >10'000	1.0	1.0 - >10'000	>10'000	1.01 - >10'000	1.0	1.0 - >10'000	1.61	1.0 - >10'000	1.0	1.0 - 1.0	1.0	1.0 - 1.0	>10'000	1.01 - >10'000	1.0	1.0 - 1.12	>10'000	1.08 - >10'000	1.0	1.0 - 1.04	41.12	1.01 - >10'000	>10'000	1.12 - >10'000	>10'000	1.0 - >10'000	3.6	1.0 - >10'000	1.35	1.0 - >10'000	1.01	1.0 - >10'000	>10'000	1.81 - >10'000	1.0	1.0 - 1.0
		Taiheiyo Cement	Contribution to intensity (°C)	0.0001 °C	0.0 °C - 0.0003 °C	0.0001 °C	-0.0 °C - 0.0003 °C	0.0002 °C	0.0001 °C - 0.0003 °C	0.0002 °C	0.0001 °C - 0.0003 °C	0.0001 °C	0.0 °C - 0.0002 °C	0.0002 °C	0.0001 °C - 0.0003 °C	0.0002 °C	0.0001 °C - 0.0003 °C	0.0002 °C	0.0001 °C - 0.0003 °C	0.0002 °C	0.0002 °C - 0.0003 °C	0.0002 °C	0.0001 °C - 0.0003 °C	0.0002 °C	0.0001 °C - 0.0003 °C	0.0002 °C	0.0001 °C - 0.0003 °C	0.0002 °C	0.0001 °C - 0.0003 °C	0.0002 °C	0.0001 °C - 0.0003 °C	0.0002 °C	0.0001 °C - 0.0003 °C	0.0003 °C	0.0002 °C - 0.0004 °C	0.0003 °C	0.0002 °C - 0.0004 °C	0.0003 °C	0.0001 °C - 0.0005 °C	0.0003 °C	0.0002 °C - 0.0004 °C	0.0004 °C	0.0002 °C - 0.0005 °C	0.0002 °C	0.0001 °C - 0.0004 °C	0.0004 °C	0.0002 °C - 0.0005 °C	0.0001 °C	0.0 °C - 0.0002 °C
			Multiplication of preindustrial probability (-)	1.01	1.0 - >10'000	1.0	1.0 - 1.13	>10'000	399.02 - >10'000	1.01	1.0 - >10'000	1.1	1.0 - >10'000	1.01	1.0 - >10'000	>10'000	1.01 - >10'000	1.01	1.0 - >10'000	1.98	1.0 - >10'000	1.0	1.0 - 1.0	1.0	1.0 - 1.0	>10'000	1.0 - >10'000	1.0	1.0 - 1.06	>10'000	1.03 - >10'000	1.0	1.0 - 1.01	14.31	1.0 - >10'000	>10'000	1.04 - >10'000	>10'000	1.0 - >10'000	1.8	1.0 - >10'000	1.09	1.0 - >10'000	1.0	1.0 - >10'000	>10'000	1.17 - >10'000	1.0	1.0 - 1.0
	Malaysia	Petronas	Contribution to intensity (°C)	0.0024 °C	0.0001 °C - 0.0053 °C	0.0025 °C	-0.0009 °C - 0.0055 °C	0.0047 °C	0.0022 °C - 0.0067 °C	0.0024 °C	0.0014 °C - 0.0033 °C	0.0019 °C	0.0006 °C - 0.0033 °C	0.0031 °C	0.0021 °C - 0.0042 °C	0.0041 °C	0.0021 °C - 0.0057 °C	0.0026 °C	0.0018 °C - 0.0035 °C	0.0035 °C	0.0025 °C - 0.0046 °C	0.0032 °C	0.0017 °C - 0.0045 °C	0.0034 °C	0.0018 °C - 0.0048 °C	0.004 °C	0.002 °C - 0.0057 °C	0.004 °C	0.0026 °C - 0.0054 °C	0.0041 °C	0.0019 °C - 0.0055 °C	0.0044 °C	0.0019 °C - 0.0062 °C	0.0057 °C	0.0037 °C - 0.0082 °C	0.0059 °C	0.004 °C - 0.0079 °C	0.0065 °C	0.0022 °C - 0.01 °C	0.0055 °C	0.0035 °C - 0.0074 °C	0.0071 °C	0.004 °C - 0.0105 °C	0.0046 °C	0.0013 °C - 0.0072 °C	0.0078 °C	0.0047 °C - 0.0106 °C	0.0013 °C	0.0005 °C - 0.0024 °C
			Multiplication of preindustrial probability (-)	1.11	1.0 - >10'000	1.03	1.0 - 3.65	>10'000	8043.22 - >10'000	1.13	1.01 - >10'000	2.46	1.0 - >10'000	1.11	1.01 - >10'000	>10'000	1.1 - >10'000	1.14	1.01 - >10'000	16.6	1.05 - >10'000	1.01	1.0 - 1.04	1.0	1.0 - 1.0	>10'000	1.07 - >10'000	1.03	1.01 - 2.13	>10'000	1.62 - >10'000	1.02	1.0 - 1.27	270.38	1.04 - >10'000	>10'000	1.81 - >10'000	>10'000	1.02 - >10'000	17.19	1.03 - >10'000	2.91	1.02 - >10'000	1.04	1.01 - >10'000	>10'000	4.51 - >10'000	1.0	1.0 - 1.0
	North Korea	North Korea	Contribution to intensity (°C)	0.0014 °C	0.0 °C - 0.0032 °C	0.0012 °C	-0.0004 °C - 0.0028 °C	0.0022 °C	0.001 °C - 0.0031 °C	0.002 °C	0.0011 °C - 0.0028 °C	0.0014 °C	0.0005 °C - 0.0025 °C	0.0022 °C	0.0015 °C - 0.0029 °C	0.0021 °C	0.0011 °C - 0.003 °C	0.002 °C	0.0013 °C - 0.0026 °C	0.0023 °C	0.0016 °C - 0.003 °C	0.002 °C	0.0011 °C - 0.0029 °C	0.0021 °C	0.0011 °C - 0.0029 °C	0.0024 °C	0.0011 °C - 0.0033 °C	0.0023 °C	0.0014 °C - 0.003 °C	0.0021 °C	0.001 °C - 0.0029 °C	0.0022 °C	0.0009 °C - 0.0031 °C	0.0028 °C	0.0018 °C - 0.004 °C	0.0029 °C	0.002 °C - 0.0038 °C	0.0032 °C	0.0011 °C - 0.0049 °C	0.0026 °C	0.0017 °C - 0.0035 °C	0.0033 °C	0.0018 °C - 0.0048 °C	0.0021 °C	0.0006 °C - 0.0033 °C	0.0034 °C	0.002 °C - 0.0046 °C	0.0012 °C	0.0005 °C - 0.0021 °C
			Multiplication of preindustrial probability (-)	1.07	1.0 - >10'000	1.02	1.0 - 2.33	>10'000	3709.15 - >10'000	1.11	1.01 - >10'000	2.09	1.0 - >10'000	1.08	1.01 - >10'000	>10'000	1.05 - >10'000	1.11	1.01 - >10'000	11.16	1.03 - >10'000	1.01	1.0 - 1.02	1.0	1.0 - 1.0	>10'000	1.04 - >10'000	1.02	1.0 - 1.63	>10'000	1.32 - >10'000	1.01	1.0 - 1.14	132.51	1.02 - >10'000	>10'000	1.4 - >10'000	>10'000	1.01 - >10'000	8.72	1.01 - >10'000	1.88	1.01 - >10'000	1.02	1.0 - >10'000	>10'000	2.52 - >10'000	1.0	1.0 - 1.0
	Thailand	Banpu	Contribution to intensity (°C)	0.0002 °C	0.0 °C - 0.0005 °C	0.0004 °C	-0.0001 °C - 0.0009 °C	0.0009 °C	0.0004 °C - 0.0013 °C	0.0 °C	0.0 °C - 0.0 °C	0.0001 °C	0.0 °C - 0.0001 °C	0.0001 °C	0.0001 °C - 0.0002 °C	0.0006 °C	0.0003 °C - 0.0009 °C	0.0001 °C	0.0001 °C - 0.0001 °C	0.0003 °C	0.0002 °C - 0.0003 °C	0.0003 °C	0.0002 °C - 0.0004 °C	0.0004 °C	0.0002 °C - 0.0005 °C	0.0005 °C	0.0002 °C - 0.0007 °C	0.0005 °C	0.0003 °C - 0.0007 °C	0.0006 °C	0.0003 °C - 0.0008 °C	0.0007 °C	0.0003 °C - 0.001 °C	0.001 °C	0.0006 °C - 0.0014 °C	0.001 °C	0.0007 °C - 0.0013 °C	0.0011 °C	0.0004 °C - 0.0017 °C	0.001 °C	0.0006 °C - 0.0013 °C	0.0014 °C	0.0008 °C - 0.002 °C	0.0009 °C	0.0003 °C - 0.0015 °C	0.0017 °C	0.001 °C - 0.0024 °C	0.0 °C	0.0 °C - 0.0 °C
			Multiplication of preindustrial probability (-)	1.01	1.0 - >10'000	1.01	1.0 - 1.43	>10'000	1573.36 - >10'000	1.0	1.0 - >10'000	1.05	1.0 - >10'000	1.0	1.0 - >10'000	>10'000	1.02 - >10'000	1.0	1.0 - >10'000	2.16	1.0 - >10'000	1.0	1.0 - 1.0	1.0	1.0 - 1.0	>10'000	1.01 - >10'000	1.0	1.0 - 1.15	>10'000	1.09 - >10'000	1.0	1.0 - 1.04	46.9	1.01 - >10'000	>10'000	1.14 - >10'000	>10'000	1.0 - >10'000	3.9	1.01 - >10'000	1.37	1.0 - >10'000	1.01	1.0 - >10'000	>10'000	1.78 - >10'000	1.0	1.0 - 1.0
		PTTEP	Contribution to intensity (°C)	0.0001 °C	0.0 °C - 0.0003 °C	0.0002 °C	-0.0001 °C - 0.0005 °C	0.0005 °C	0.0002 °C - 0.0007 °C	0.0001 °C	0.0 °C - 0.0001 °C	0.0001 °C	0.0 °C - 0.0001 °C	0.0001 °C	0.0001 °C - 0.0001 °C	0.0003 °C	0.0002 °C - 0.0004 °C	0.0001 °C	0.0001 °C - 0.0001 °C	0.0002 °C	0.0001 °C - 0.0002 °C	0.0002 °C	0.0001 °C - 0.0002 °C	0.0002 °C	0.0001 °C - 0.0003 °C	0.0003 °C	0.0001 °C - 0.0004 °C	0.0003 °C	0.0002 °C - 0.0004 °C	0.0003 °C	0.0001 °C - 0.0004 °C	0.0004 °C	0.0002 °C - 0.0005 °C	0.0005 °C	0.0003 °C - 0.0007 °C	0.0005 °C	0.0004 °C - 0.0007 °C	0.0006 °C	0.0002 °C - 0.0009 °C	0.0005 °C	0.0003 °C - 0.0007 °C	0.0008 °C	0.0004 °C - 0.0011 °C	0.0005 °C	0.0001 °C - 0.0008 °C	0.001 °C	0.0006 °C - 0.0014 °C	0.0 °C	0.0 °C - 0.0 °C
			Multiplication of preindustrial probability (-)	1.01	1.0 - >10'000	1.0	1.0 - 1.22	>10'000	862.13 - >10'000	1.0	1.0 - >10'000	1.04	1.0 - >10'000	1.0	1.0 - >10'000	>10'000	1.01 - >10'000	1.0	1.0 - >10'000	1.73	1.0 - >10'000	1.0	1.0 - 1.0	1.0	1.0 - 1.0	>10'000	1.0 - >10'000	1.0	1.0 - 1.08	>10'000	1.05 - >10'000	1.0	1.0 - 1.02	24.89	1.0 - >10'000	>10'000	1.07 - >10'000	>10'000	1.0 - >10'000	2.53	1.0 - >10'000	1.2	1.0 - >10'000	1.0	1.0 - >10'000	>10'000	1.46 - >10'000	1.0	1.0 - 1.0
Europe	Austria	OMV Group	Contribution to intensity (°C)	0.0001 °C	0.0 °C - 0.0003 °C	0.0002 °C	-0.0001 °C - 0.0004 °C	0.0005 °C	0.0002 °C - 0.0006 °C	0.0 °C	0.0 °C - 0.0 °C	0.0 °C	0.0 °C - 0.0001 °C	0.0001 °C	0.0 °C - 0.0001 °C	0.0003 °C	0.0002 °C - 0.0004 °C	0.0001 °C	0.0 °C - 0.0001 °C	0.0001 °C	0.0001 °C - 0.0002 °C	0.0001 °C	0.0001 °C - 0.0002 °C	0.0002 °C	0.0001 °C - 0.0002 °C	0.0002 °C	0.0001 °C - 0.0003 °C	0.0003 °C	0.0002 °C - 0.0003 °C	0.0003 °C	0.0001 °C - 0.0004 °C	0.0003 °C	0.0001 °C - 0.0005 °C	0.0005 °C	0.0003 °C - 0.0007 °C	0.0005 °C	0.0003 °C - 0.0007 °C	0.0005 °C	0.0002 °C - 0.0008 °C	0.0005 °C	0.0003 °C - 0.0006 °C	0.0007 °C	0.0004 °C - 0.001 °C	0.0005 °C	0.0001 °C - 0.0007 °C	0.0009 °C	0.0006 °C - 0.0013 °C	0.0 °C	0.0 °C - 0.0 °C
			Multiplication of preindustrial probability (-)	1.01	1.0 - >10'000	1.0	1.0 - 1.21	>10'000	772.45 - >10'000	1.0	1.0 - >10'000	1.03	1.0 - >10'000	1.0	1.0 - >10'000	>10'000	1.01 - >10'000	1.0	1.0 - >10'000	1.53	1.0 - >10'000	1.0	1.0 - 1.0	1.0	1.0 - 1.0	>10'000	1.0 - >10'000	1.0	1.0 - 1.07	>10'000	1.05 - >10'000	1.0	1.0 - 1.02	23.43	1.0 - >10'000	>10'000	1.07 - >10'000	>10'000	1.0 - >10'000	2.41	1.0 - >10'000	1.18	1.0 - >10'000	1.0	1.0 - >10'000	>10'000	1.41 - >10'000	1.0	1.0 - 1.0
	Czech Republic	OKD	Contribution to intensity (°C)	0.0 °C	0.0 °C - 0.0 °C	0.0001 °C	-0.0 °C - 0.0002 °C	0.0002 °C	0.0001 °C - 0.0003 °C	0.0 °C	0.0 °C - 0.0 °C	0.0 °C	0.0 °C - 0.0 °C	0.0 °C	0.0 °C - 0.0 °C	0.0001 °C	0.0001 °C - 0.0002 °C	0.0 °C	0.0 °C - 0.0 °C	0.0 °C	0.0 °C - 0.0 °C	0.0 °C	0.0 °C - 0.0 °C	0.0 °C	0.0 °C - 0.0 °C	0.0001 °C	0.0 °C - 0.0001 °C	0.0001 °C	0.0 °C - 0.0001 °C	0.0001 °C	0.0001 °C - 0.0002 °C	0.0001 °C	0.0001 °C - 0.0002 °C	0.0002 °C	0.0001 °C - 0.0003 °C	0.0002 °C	0.0001 °C - 0.0003 °C	0.0002 °C	0.0001 °C - 0.0004 °C	0.0002 °C	0.0001 °C - 0.0003 °C	0.0003 °C	0.0002 °C - 0.0004 °C	0.0002 °C	0.0001 °C - 0.0003 °C	0.0003 °C	0.0002 °C - 0.0005 °C	0.0 °C	0.0 °C - 0.0 °C
			Multiplication of preindustrial probability (-)	1.0	1.0 - >10'000	1.0	1.0 - 1.09	>10'000	346.92 - >10'000	1.0	1.0 - 1.0	1.0	1.0 - 1.0	1.0	1.0 - 1.0	>10'000	1.0 - >10'000	1.0	1.0 - 1.0	1.01	1.0 - >10'000	1.0	1.0 - 1.0	1.0	1.0 - 1.0	>10'000	1.0 - >10'000	1.0	1.0 - 1.02	>10'000	1.02 - >10'000	1.0	1.0 - 1.01	10.71	1.0 - >10'000	>10'000	1.03 - >10'000	>10'000	1.0 - >10'000	1.63	1.0 - >10'000	1.08	1.0 - >10'000	1.0	1.0 - >10'000	>10'000	1.15 - >10'000	1.0	1.0 - 1.0
		Sev.en Group	Contribution to intensity (°C)	0.0 °C	0.0 °C - 0.0 °C	0.0 °C	-0.0 °C - 0.0001 °C	0.0001 °C	0.0 °C - 0.0001 °C	0.0 °C	0.0 °C - 0.0 °C	0.0 °C	0.0 °C - 0.0 °C	0.0 °C	0.0 °C - 0.0 °C	0.0001 °C	0.0 °C - 0.0001 °C	0.0 °C	0.0 °C - 0.0 °C	0.0 °C	0.0 °C - 0.0 °C	0.0 °C	0.0 °C - 0.0 °C	0.0 °C	0.0 °C - 0.0 °C	0.0 °C	0.0 °C - 0.0 °C	0.0 °C	0.0 °C - 0.0 °C	0.0001 °C	0.0 °C - 0.0001 °C	0.0001 °C	0.0 °C - 0.0001 °C	0.0001 °C	0.0001 °C - 0.0001 °C	0.0001 °C	0.0001 °C - 0.0001 °C	0.0001 °C	0.0 °C - 0.0002 °C	0.0001 °C	0.0001 °C - 0.0001 °C	0.0002 °C	0.0001 °C - 0.0002 °C	0.0001 °C	0.0 °C - 0.0002 °C	0.0002 °C	0.0001 °C - 0.0003 °C	0.0 °C	0.0 °C - 0.0 °C
			Multiplication of preindustrial probability (-)	1.0	1.0 - >10'000	1.0	1.0 - 1.04	>10'000	175.96 - >10'000	1.0	1.0 - 1.0	1.0	1.0 - 1.0	1.0	1.0 - 1.0	>10'000	1.0 - >10'000	1.0	1.0 - 1.0	1.0	1.0 - 1.0	1.0	1.0 - 1.0	1.0	1.0 - 1.0	>10'000	1.0 - >10'000	1.0	1.0 - 1.01	>10'000	1.01 - >10'000	1.0	1.0 - 1.0	5.57	1.0 - >10'000	>10'000	1.01 - >10'000	>10'000	1.0 - >10'000	1.3	1.0 - >10'000	1.04	1.0 - >10'000	1.0	1.0 - >10'000	>10'000	1.09 - >10'000	1.0	1.0 - 1.0
		Severoceske doly	Contribution to intensity (°C)	0.0 °C	0.0 °C - 0.0 °C	0.0001 °C	-0.0 °C - 0.0001 °C	0.0002 °C	0.0001 °C - 0.0003 °C	0.0 °C	0.0 °C - 0.0 °C	0.0 °C	0.0 °C - 0.0 °C	0.0 °C	0.0 °C - 0.0 °C	0.0001 °C	0.0 °C - 0.0001 °C	0.0 °C	0.0 °C - 0.0 °C	0.0 °C	0.0 °C - 0.0 °C	0.0 °C	0.0 °C - 0.0 °C	0.0 °C	0.0 °C - 0.0 °C	0.0 °C	0.0 °C - 0.0 °C	0.0 °C	0.0 °C - 0.0001 °C	0.0001 °C	0.0 °C - 0.0001 °C	0.0001 °C	0.0 °C - 0.0002 °C	0.0002 °C	0.0001 °C - 0.0002 °C	0.0002 °C	0.0001 °C - 0.0002 °C	0.0002 °C	0.0001 °C - 0.0003 °C	0.0002 °C	0.0001 °C - 0.0002 °C	0.0003 °C	0.0002 °C - 0.0004 °C	0.0002 °C	0.0001 °C - 0.0003 °C	0.0004 °C	0.0002 °C - 0.0005 °C	0.0 °C	0.0 °C - 0.0 °C
			Multiplication of preindustrial probability (-)	1.0	1.0 - >10'000	1.0	1.0 - 1.07	>10'000	327.93 - >10'000	1.0	1.0 - 1.0	1.0	1.0 - 1.0	1.0	1.0 - 1.0	>10'000	1.0 - >10'000	1.0	1.0 - 1.0	1.0	1.0 - 1.0	1.0	1.0 - 1.0	1.0	1.0 - 1.0	>10'000	1.0 - >10'000	1.0	1.0 - 1.01	>10'000	1.01 - >10'000	1.0	1.0 - 1.01	9.01	1.0 - >10'000	>10'000	1.02 - >10'000	>10'000	1.0 - >10'000	1.54	1.0 - >10'000	1.08	1.0 - >10'000	1.0	1.0 - >10'000	>10'000	1.17 - >10'000	1.0	1.0 - 1.0
		Sokolovska uhelna	Contribution to intensity (°C)	0.0 °C	0.0 °C - 0.0001 °C	0.0001 °C	-0.0 °C - 0.0001 °C	0.0001 °C	0.0001 °C - 0.0002 °C	0.0 °C	0.0 °C - 0.0 °C	0.0 °C	0.0 °C - 0.0 °C	0.0 °C	0.0 °C - 0.0 °C	0.0001 °C	0.0 °C - 0.0001 °C	0.0 °C	0.0 °C - 0.0 °C	0.0 °C	0.0 °C - 0.0 °C	0.0 °C	0.0 °C - 0.0001 °C	0.0001 °C	0.0 °C - 0.0001 °C	0.0001 °C	0.0 °C - 0.0001 °C	0.0001 °C	0.0 °C - 0.0001 °C	0.0001 °C	0.0 °C - 0.0001 °C	0.0001 °C	0.0 °C - 0.0001 °C	0.0001 °C	0.0001 °C - 0.0002 °C	0.0001 °C	0.0001 °C - 0.0002 °C	0.0001 °C	0.0 °C - 0.0002 °C	0.0001 °C	0.0001 °C - 0.0002 °C	0.0002 °C	0.0001 °C - 0.0002 °C	0.0001 °C	0.0 °C - 0.0002 °C	0.0002 °C	0.0001 °C - 0.0003 °C	0.0 °C	0.0 °C - 0.0 °C
			Multiplication of preindustrial probability (-)	1.0	1.0 - >10'000	1.0	1.0 - 1.06	>10'000	191.13 - >10'000	1.0	1.0 - 1.0	1.0	1.0 - >10'000	1.0	1.0 - >10'000	>10'000	1.0 - >10'000	1.0	1.0 - >10'000	1.15	1.0 - >10'000	1.0	1.0 - 1.0	1.0	1.0 - 1.0	>10'000	1.0 - >10'000	1.0	1.0 - 1.02	>10'000	1.01 - >10'000	1.0	1.0 - 1.01	6.95	1.0 - >10'000	>10'000	1.02 - >10'000	>10'000	1.0 - >10'000	1.37	1.0 - >10'000	1.04	1.0 - >10'000	1.0	1.0 - >10'000	>10'000	1.09 - >10'000	1.0	1.0 - 1.0
	Czechoslovakia	Czechoslovakia	Contribution to intensity (°C)	0.0034 °C	0.0001 °C - 0.0075 °C	0.0026 °C	-0.0009 °C - 0.0057 °C	0.0041 °C	0.0019 °C - 0.0058 °C	0.0061 °C	0.0035 °C - 0.0084 °C	0.0039 °C	0.0014 °C - 0.007 °C	0.0061 °C	0.004 °C - 0.008 °C	0.0045 °C	0.0023 °C - 0.0063 °C	0.0055 °C	0.0038 °C - 0.0074 °C	0.0058 °C	0.0041 °C - 0.0076 °C	0.005 °C	0.0026 °C - 0.007 °C	0.0049 °C	0.0025 °C - 0.0068 °C	0.0054 °C	0.0026 °C - 0.0076 °C	0.005 °C	0.0032 °C - 0.0067 °C	0.0045 °C	0.002 °C - 0.006 °C	0.0046 °C	0.0019 °C - 0.0064 °C	0.0056 °C	0.0037 °C - 0.008 °C	0.0058 °C	0.0039 °C - 0.0077 °C	0.0063 °C	0.0022 °C - 0.0099 °C	0.0052 °C	0.0033 °C - 0.0069 °C	0.0061 °C	0.0034 °C - 0.009 °C	0.0038 °C	0.0011 °C - 0.006 °C	0.0058 °C	0.0035 °C - 0.008 °C	0.0038 °C	0.0015 °C - 0.0066 °C
			Multiplication of preindustrial probability (-)	1.15	1.0 - >10'000	1.03	1.0 - 3.75	>10'000	6911.3 - >10'000	1.33	1.02 - >10'000	4.08	1.01 - >10'000	1.21	1.02 - >10'000	>10'000	1.11 - >10'000	1.3	1.02 - >10'000	26.68	1.08 - >10'000	1.01	1.0 - 1.05	1.0	1.0 - 1.0	>10'000	1.09 - >10'000	1.04	1.01 - 2.41	>10'000	1.68 - >10'000	1.02	1.01 - 1.28	265.55	1.04 - >10'000	>10'000	1.8 - >10'000	>10'000	1.02 - >10'000	16.15	1.03 - >10'000	2.64	1.02 - >10'000	1.03	1.01 - >10'000	>10'000	3.62 - >10'000	1.0	1.0 - 1.01
	France	TotalEnergies	Contribution to intensity (°C)	0.0049 °C	0.0001 °C - 0.0109 °C	0.0047 °C	-0.0016 °C - 0.0105 °C	0.0085 °C	0.004 °C - 0.0121 °C	0.0057 °C	0.0033 °C - 0.0079 °C	0.0042 °C	0.0015 °C - 0.0075 °C	0.007 °C	0.0046 °C - 0.0092 °C	0.0079 °C	0.004 °C - 0.0111 °C	0.0059 °C	0.0041 °C - 0.008 °C	0.0074 °C	0.0053 °C - 0.0099 °C	0.0068 °C	0.0035 °C - 0.0095 °C	0.0071 °C	0.0036 °C - 0.0099 °C	0.0082 °C	0.004 °C - 0.0116 °C	0.0081 °C	0.0051 °C - 0.0108 °C	0.0079 °C	0.0036 °C - 0.0106 °C	0.0084 °C	0.0035 °C - 0.0118 °C	0.0107 °C	0.007 °C - 0.0153 °C	0.011 °C	0.0075 °C - 0.0147 °C	0.0121 °C	0.0041 °C - 0.0187 °C	0.0102 °C	0.0065 °C - 0.0136 °C	0.0129 °C	0.0072 °C - 0.0189 °C	0.0082 °C	0.0024 °C - 0.0129 °C	0.0137 °C	0.0084 °C - 0.0188 °C	0.0034 °C	0.0014 °C - 0.0059 °C
			Multiplication of preindustrial probability (-)	1.22	1.0 - >10'000	1.06	1.01 - 6.04	>10'000	>10'000 - >10'000	1.32	1.01 - >10'000	4.3	1.01 - >10'000	1.24	1.02 - >10'000	>10'000	1.19 - >10'000	1.33	1.02 - >10'000	34.22	1.1 - >10'000	1.02	1.01 - 1.07	1.0	1.0 - 1.0	>10'000	1.13 - >10'000	1.06	1.01 - 3.28	>10'000	2.19 - >10'000	1.03	1.01 - 1.52	503.82	1.08 - >10'000	>10'000	2.52 - >10'000	>10'000	1.03 - >10'000	30.82	1.06 - >10'000	4.44	1.04 - >10'000	1.07	1.01 - >10'000	>10'000	7.17 - >10'000	1.0	1.0 - 1.01
	Germany	BASF	Contribution to intensity (°C)	0.0005 °C	0.0 °C - 0.0011 °C	0.0005 °C	-0.0002 °C - 0.0012 °C	0.0011 °C	0.0005 °C - 0.0015 °C	0.0006 °C	0.0003 °C - 0.0008 °C	0.0004 °C	0.0001 °C - 0.0007 °C	0.0007 °C	0.0004 °C - 0.0009 °C	0.0009 °C	0.0004 °C - 0.0012 °C	0.0006 °C	0.0004 °C - 0.0008 °C	0.0007 °C	0.0005 °C - 0.001 °C	0.0007 °C	0.0004 °C - 0.0009 °C	0.0007 °C	0.0004 °C - 0.001 °C	0.0009 °C	0.0004 °C - 0.0012 °C	0.0009 °C	0.0005 °C - 0.0011 °C	0.0009 °C	0.0004 °C - 0.0012 °C	0.0009 °C	0.0004 °C - 0.0013 °C	0.0012 °C	0.0008 °C - 0.0018 °C	0.0013 °C	0.0009 °C - 0.0017 °C	0.0014 °C	0.0005 °C - 0.0022 °C	0.0012 °C	0.0008 °C - 0.0016 °C	0.0016 °C	0.0009 °C - 0.0024 °C	0.0011 °C	0.0003 °C - 0.0017 °C	0.0019 °C	0.0012 °C - 0.0027 °C	0.0003 °C	0.0001 °C - 0.0006 °C
			Multiplication of preindustrial probability (-)	1.02	1.0 - >10'000	1.01	1.0 - 1.57	>10'000	1834.98 - >10'000	1.03	1.0 - >10'000	1.32	1.0 - >10'000	1.02	1.0 - >10'000	>10'000	1.02 - >10'000	1.03	1.0 - >10'000	4.24	1.01 - >10'000	1.0	1.0 - 1.01	1.0	1.0 - 1.0	>10'000	1.01 - >10'000	1.01	1.0 - 1.24	>10'000	1.13 - >10'000	1.0	1.0 - 1.06	59.14	1.01 - >10'000	>10'000	1.18 - >10'000	>10'000	1.0 - >10'000	4.53	1.01 - >10'000	1.43	1.0 - >10'000	1.01	1.0 - >10'000	>10'000	1.88 - >10'000	1.0	1.0 - 1.0
		Heidelberg Materials	Contribution to intensity (°C)	0.0004 °C	0.0 °C - 0.0008 °C	0.0004 °C	-0.0001 °C - 0.0008 °C	0.0007 °C	0.0003 °C - 0.001 °C	0.0003 °C	0.0002 °C - 0.0005 °C	0.0003 °C	0.0001 °C - 0.0005 °C	0.0005 °C	0.0003 °C - 0.0006 °C	0.0006 °C	0.0003 °C - 0.0009 °C	0.0004 °C	0.0003 °C - 0.0005 °C	0.0005 °C	0.0004 °C - 0.0007 °C	0.0005 °C	0.0002 °C - 0.0007 °C	0.0005 °C	0.0003 °C - 0.0007 °C	0.0006 °C	0.0003 °C - 0.0009 °C	0.0006 °C	0.0004 °C - 0.0008 °C	0.0006 °C	0.0003 °C - 0.0008 °C	0.0007 °C	0.0003 °C - 0.0009 °C	0.0009 °C	0.0006 °C - 0.0012 °C	0.0009 °C	0.0006 °C - 0.0012 °C	0.001 °C	0.0003 °C - 0.0015 °C	0.0008 °C	0.0005 °C - 0.0011 °C	0.0011 °C	0.0006 °C - 0.0016 °C	0.0007 °C	0.0002 °C - 0.0011 °C	0.0012 °C	0.0007 °C - 0.0016 °C	0.0002 °C	0.0001 °C - 0.0003 °C
			Multiplication of preindustrial probability (-)	1.02	1.0 - >10'000	1.0	1.0 - 1.4	>10'000	1230.39 - >10'000	1.02	1.0 - >10'000	1.21	1.0 - >10'000	1.02	1.0 - >10'000	>10'000	1.01 - >10'000	1.02	1.0 - >10'000	3.28	1.01 - >10'000	1.0	1.0 - 1.01	1.0	1.0 - 1.0	>10'000	1.01 - >10'000	1.0	1.0 - 1.17	>10'000	1.09 - >10'000	1.0	1.0 - 1.04	41.48	1.01 - >10'000	>10'000	1.12 - >10'000	>10'000	1.0 - >10'000	3.44	1.0 - >10'000	1.29	1.0 - >10'000	1.01	1.0 - >10'000	>10'000	1.54 - >10'000	1.0	1.0 - 1.0
		RWE	Contribution to intensity (°C)	0.0024 °C	0.0001 °C - 0.0054 °C	0.0021 °C	-0.0007 °C - 0.0047 °C	0.0037 °C	0.0017 °C - 0.0052 °C	0.0035 °C	0.002 °C - 0.0048 °C	0.0024 °C	0.0008 °C - 0.0043 °C	0.0039 °C	0.0025 °C - 0.0051 °C	0.0036 °C	0.0018 °C - 0.0051 °C	0.0034 °C	0.0023 °C - 0.0046 °C	0.0039 °C	0.0028 °C - 0.0052 °C	0.0035 °C	0.0018 °C - 0.0049 °C	0.0035 °C	0.0018 °C - 0.0049 °C	0.004 °C	0.0019 °C - 0.0056 °C	0.0038 °C	0.0024 °C - 0.0051 °C	0.0036 °C	0.0016 °C - 0.0049 °C	0.0038 °C	0.0016 °C - 0.0053 °C	0.0048 °C	0.0031 °C - 0.0068 °C	0.0049 °C	0.0033 °C - 0.0065 °C	0.0054 °C	0.0018 °C - 0.0083 °C	0.0045 °C	0.0029 °C - 0.006 °C	0.0055 °C	0.0031 °C - 0.0081 °C	0.0035 °C	0.001 °C - 0.0055 °C	0.0056 °C	0.0034 °C - 0.0076 °C	0.0021 °C	0.0008 °C - 0.0037 °C
			Multiplication of preindustrial probability (-)	1.11	1.0 - >10'000	1.03	1.0 - 3.27	>10'000	6249.15 - >10'000	1.19	1.01 - >10'000	2.89	1.0 - >10'000	1.13	1.01 - >10'000	>10'000	1.09 - >10'000	1.19	1.01 - >10'000	18.43	1.05 - >10'000	1.01	1.0 - 1.04	1.0	1.0 - 1.0	>10'000	1.06 - >10'000	1.03	1.01 - 2.08	>10'000	1.55 - >10'000	1.01	1.0 - 1.23	224.99	1.04 - >10'000	>10'000	1.68 - >10'000	>10'000	1.02 - >10'000	14.12	1.03 - >10'000	2.48	1.02 - >10'000	1.03	1.01 - >10'000	>10'000	3.51 - >10'000	1.0	1.0 - 1.0
	Italy	Eni	Contribution to intensity (°C)	0.0024 °C	0.0001 °C - 0.0055 °C	0.0024 °C	-0.0008 °C - 0.0054 °C	0.0045 °C	0.0021 °C - 0.0064 °C	0.0027 °C	0.0016 °C - 0.0037 °C	0.002 °C	0.0007 °C - 0.0036 °C	0.0034 °C	0.0022 °C - 0.0044 °C	0.0041 °C	0.0021 °C - 0.0057 °C	0.0028 °C	0.002 °C - 0.0038 °C	0.0037 °C	0.0026 °C - 0.0048 °C	0.0034 °C	0.0018 °C - 0.0047 °C	0.0036 °C	0.0018 °C - 0.0049 °C	0.0042 °C	0.002 °C - 0.0058 °C	0.0041 °C	0.0026 °C - 0.0055 °C	0.0041 °C	0.0019 °C - 0.0055 °C	0.0043 °C	0.0018 °C - 0.0061 °C	0.0056 °C	0.0036 °C - 0.0079 °C	0.0057 °C	0.0039 °C - 0.0077 °C	0.0063 °C	0.0021 °C - 0.0098 °C	0.0053 °C	0.0034 °C - 0.0072 °C	0.0068 °C	0.0038 °C - 0.01 °C	0.0044 °C	0.0013 °C - 0.0069 °C	0.0075 °C	0.0046 °C - 0.0103 °C	0.0016 °C	0.0006 °C - 0.0028 °C
			Multiplication of preindustrial probability (-)	1.11	1.0 - >10'000	1.03	1.0 - 3.61	>10'000	7685.58 - >10'000	1.15	1.01 - >10'000	2.58	1.0 - >10'000	1.12	1.01 - >10'000	>10'000	1.1 - >10'000	1.16	1.01 - >10'000	17.31	1.05 - >10'000	1.01	1.0 - 1.04	1.0	1.0 - 1.0	>10'000	1.07 - >10'000	1.03	1.01 - 2.16	>10'000	1.62 - >10'000	1.02	1.0 - 1.27	262.83	1.04 - >10'000	>10'000	1.79 - >10'000	>10'000	1.02 - >10'000	16.62	1.03 - >10'000	2.82	1.02 - >10'000	1.04	1.01 - >10'000	>10'000	4.38 - >10'000	1.0	1.0 - 1.0
	Luxembourg	ArcelorMittal	Contribution to intensity (°C)	0.0001 °C	0.0 °C - 0.0002 °C	0.0001 °C	-0.0 °C - 0.0003 °C	0.0003 °C	0.0001 °C - 0.0004 °C	0.0 °C	0.0 °C - 0.0 °C	0.0 °C	0.0 °C - 0.0001 °C	0.0001 °C	0.0001 °C - 0.0001 °C	0.0002 °C	0.0001 °C - 0.0003 °C	0.0001 °C	0.0 °C - 0.0001 °C	0.0001 °C	0.0001 °C - 0.0002 °C	0.0001 °C	0.0001 °C - 0.0002 °C	0.0001 °C	0.0001 °C - 0.0002 °C	0.0002 °C	0.0001 °C - 0.0002 °C	0.0002 °C	0.0001 °C - 0.0002 °C	0.0002 °C	0.0001 °C - 0.0003 °C	0.0002 °C	0.0001 °C - 0.0003 °C	0.0003 °C	0.0002 °C - 0.0004 °C	0.0003 °C	0.0002 °C - 0.0004 °C	0.0003 °C	0.0001 °C - 0.0005 °C	0.0003 °C	0.0002 °C - 0.0004 °C	0.0004 °C	0.0002 °C - 0.0006 °C	0.0002 °C	0.0001 °C - 0.0004 °C	0.0004 °C	0.0003 °C - 0.0006 °C	0.0 °C	0.0 °C - 0.0 °C
			Multiplication of preindustrial probability (-)	1.0	1.0 - >10'000	1.0	1.0 - 1.13	>10'000	429.53 - >10'000	1.0	1.0 - >10'000	1.03	1.0 - >10'000	1.0	1.0 - >10'000	>10'000	1.0 - >10'000	1.0	1.0 - >10'000	1.51	1.0 - >10'000	1.0	1.0 - 1.0	1.0	1.0 - 1.0	>10'000	1.0 - >10'000	1.0	1.0 - 1.05	>10'000	1.03 - >10'000	1.0	1.0 - 1.01	14.43	1.0 - >10'000	>10'000	1.04 - >10'000	>10'000	1.0 - >10'000	1.83	1.0 - >10'000	1.1	1.0 - >10'000	1.0	1.0 - >10'000	>10'000	1.19 - >10'000	1.0	1.0 - 1.0
		Eurasian Resources Group	Contribution to intensity (°C)	0.0005 °C	0.0 °C - 0.0011 °C	0.0005 °C	-0.0002 °C - 0.0011 °C	0.001 °C	0.0005 °C - 0.0014 °C	0.0004 °C	0.0002 °C - 0.0005 °C	0.0003 °C	0.0001 °C - 0.0006 °C	0.0006 °C	0.0004 °C - 0.0008 °C	0.0008 °C	0.0004 °C - 0.0012 °C	0.0005 °C	0.0003 °C - 0.0006 °C	0.0007 °C	0.0005 °C - 0.0009 °C	0.0006 °C	0.0003 °C - 0.0009 °C	0.0007 °C	0.0004 °C - 0.001 °C	0.0008 °C	0.0004 °C - 0.0011 °C	0.0008 °C	0.0005 °C - 0.0011 °C	0.0008 °C	0.0004 °C - 0.0011 °C	0.0009 °C	0.0004 °C - 0.0013 °C	0.0012 °C	0.0008 °C - 0.0017 °C	0.0012 °C	0.0008 °C - 0.0016 °C	0.0013 °C	0.0005 °C - 0.0021 °C	0.0011 °C	0.0007 °C - 0.0015 °C	0.0015 °C	0.0008 °C - 0.0022 °C	0.001 °C	0.0003 °C - 0.0015 °C	0.0017 °C	0.001 °C - 0.0023 °C	0.0002 °C	0.0001 °C - 0.0004 °C
			Multiplication of preindustrial probability (-)	1.02	1.0 - >10'000	1.01	1.0 - 1.54	>10'000	1693.44 - >10'000	1.02	1.0 - >10'000	1.26	1.0 - >10'000	1.02	1.0 - >10'000	>10'000	1.02 - >10'000	1.03	1.0 - >10'000	4.01	1.01 - >10'000	1.0	1.0 - 1.01	1.0	1.0 - 1.0	>10'000	1.01 - >10'000	1.01	1.0 - 1.23	>10'000	1.13 - >10'000	1.0	1.0 - 1.06	56.41	1.01 - >10'000	>10'000	1.17 - >10'000	>10'000	1.0 - >10'000	4.34	1.01 - >10'000	1.4	1.0 - >10'000	1.01	1.0 - >10'000	>10'000	1.76 - >10'000	1.0	1.0 - 1.0
	Norway	Equinor	Contribution to intensity (°C)	0.0018 °C	0.0001 °C - 0.0041 °C	0.002 °C	-0.0007 °C - 0.0044 °C	0.0039 °C	0.0018 °C - 0.0055 °C	0.0016 °C	0.0009 °C - 0.0022 °C	0.0013 °C	0.0005 °C - 0.0023 °C	0.0023 °C	0.0015 °C - 0.003 °C	0.0033 °C	0.0017 °C - 0.0046 °C	0.0018 °C	0.0013 °C - 0.0025 °C	0.0026 °C	0.0019 °C - 0.0035 °C	0.0025 °C	0.0013 °C - 0.0035 °C	0.0027 °C	0.0014 °C - 0.0037 °C	0.0032 °C	0.0015 °C - 0.0045 °C	0.0032 °C	0.002 °C - 0.0043 °C	0.0033 °C	0.0015 °C - 0.0044 °C	0.0035 °C	0.0015 °C - 0.0049 °C	0.0046 °C	0.003 °C - 0.0066 °C	0.0047 °C	0.0032 °C - 0.0063 °C	0.0052 °C	0.0018 °C - 0.0081 °C	0.0044 °C	0.0029 °C - 0.006 °C	0.0058 °C	0.0033 °C - 0.0086 °C	0.0038 °C	0.0011 °C - 0.006 °C	0.0066 °C	0.004 °C - 0.0091 °C	0.0009 °C	0.0004 °C - 0.0015 °C
			Multiplication of preindustrial probability (-)	1.08	1.0 - >10'000	1.03	1.0 - 3.12	>10'000	6591.87 - >10'000	1.09	1.0 - >10'000	2.02	1.0 - >10'000	1.08	1.01 - >10'000	>10'000	1.08 - >10'000	1.1	1.01 - >10'000	12.67	1.04 - >10'000	1.01	1.0 - 1.03	1.0	1.0 - 1.0	>10'000	1.05 - >10'000	1.02	1.0 - 1.9	>10'000	1.49 - >10'000	1.01	1.0 - 1.22	217.07	1.03 - >10'000	>10'000	1.65 - >10'000	>10'000	1.01 - >10'000	14.06	1.03 - >10'000	2.56	1.02 - >10'000	1.03	1.01 - >10'000	>10'000	3.99 - >10'000	1.0	1.0 - 1.0
		Petoro	Contribution to intensity (°C)	0.001 °C	0.0 °C - 0.0022 °C	0.0011 °C	-0.0004 °C - 0.0026 °C	0.0023 °C	0.0011 °C - 0.0032 °C	0.0004 °C	0.0002 °C - 0.0005 °C	0.0005 °C	0.0002 °C - 0.0008 °C	0.0009 °C	0.0006 °C - 0.0012 °C	0.0019 °C	0.001 °C - 0.0026 °C	0.0007 °C	0.0005 °C - 0.0009 °C	0.0013 °C	0.0009 °C - 0.0017 °C	0.0013 °C	0.0007 °C - 0.0018 °C	0.0014 °C	0.0007 °C - 0.002 °C	0.0017 °C	0.0008 °C - 0.0024 °C	0.0018 °C	0.0011 °C - 0.0024 °C	0.0019 °C	0.0009 °C - 0.0025 °C	0.002 °C	0.0009 °C - 0.0029 °C	0.0027 °C	0.0017 °C - 0.0038 °C	0.0028 °C	0.0019 °C - 0.0037 °C	0.003 °C	0.001 °C - 0.0047 °C	0.0026 °C	0.0017 °C - 0.0035 °C	0.0034 °C	0.0019 °C - 0.005 °C	0.0022 °C	0.0006 °C - 0.0035 °C	0.0039 °C	0.0023 °C - 0.0053 °C	0.0001 °C	0.0001 °C - 0.0002 °C
			Multiplication of preindustrial probability (-)	1.04	1.0 - >10'000	1.01	1.0 - 2.23	>10'000	3885.55 - >10'000	1.02	1.0 - >10'000	1.37	1.0 - >10'000	1.03	1.0 - >10'000	>10'000	1.05 - >10'000	1.04	1.0 - >10'000	6.7	1.02 - >10'000	1.0	1.0 - 1.01	1.0	1.0 - 1.0	>10'000	1.03 - >10'000	1.01	1.0 - 1.5	>10'000	1.28 - >10'000	1.01	1.0 - 1.13	126.85	1.02 - >10'000	>10'000	1.38 - >10'000	>10'000	1.01 - >10'000	8.64	1.01 - >10'000	1.92	1.01 - >10'000	1.02	1.0 - >10'000	>10'000	2.74 - >10'000	1.0	1.0 - 1.0
	Poland	LW Bogdanka	Contribution to intensity (°C)	0.0 °C	0.0 °C - 0.0001 °C	0.0001 °C	-0.0 °C - 0.0002 °C	0.0002 °C	0.0001 °C - 0.0003 °C	0.0 °C	0.0 °C - 0.0 °C	0.0 °C	0.0 °C - 0.0 °C	0.0 °C	0.0 °C - 0.0 °C	0.0001 °C	0.0001 °C - 0.0002 °C	0.0 °C	0.0 °C - 0.0 °C	0.0 °C	0.0 °C - 0.0001 °C	0.0001 °C	0.0 °C - 0.0001 °C	0.0001 °C	0.0 °C - 0.0001 °C	0.0001 °C	0.0 °C - 0.0001 °C	0.0001 °C	0.0001 °C - 0.0001 °C	0.0001 °C	0.0001 °C - 0.0002 °C	0.0001 °C	0.0001 °C - 0.0002 °C	0.0002 °C	0.0001 °C - 0.0003 °C	0.0002 °C	0.0001 °C - 0.0003 °C	0.0002 °C	0.0001 °C - 0.0003 °C	0.0002 °C	0.0001 °C - 0.0003 °C	0.0003 °C	0.0002 °C - 0.0004 °C	0.0002 °C	0.0001 °C - 0.0003 °C	0.0004 °C	0.0002 °C - 0.0005 °C	0.0 °C	0.0 °C - 0.0 °C
			Multiplication of preindustrial probability (-)	1.0	1.0 - >10'000	1.0	1.0 - 1.08	>10'000	314.75 - >10'000	1.0	1.0 - >10'000	1.01	1.0 - >10'000	1.0	1.0 - >10'000	>10'000	1.0 - >10'000	1.0	1.0 - >10'000	1.22	1.0 - >10'000	1.0	1.0 - 1.0	1.0	1.0 - 1.0	>10'000	1.0 - >10'000	1.0	1.0 - 1.03	>10'000	1.02 - >10'000	1.0	1.0 - 1.01	9.63	1.0 - >10'000	>10'000	1.03 - >10'000	>10'000	1.0 - >10'000	1.56	1.0 - >10'000	1.07	1.0 - >10'000	1.0	1.0 - >10'000	>10'000	1.16 - >10'000	1.0	1.0 - 1.0
		Orlen	Contribution to intensity (°C)	0.0002 °C	0.0 °C - 0.0004 °C	0.0002 °C	-0.0001 °C - 0.0005 °C	0.0004 °C	0.0002 °C - 0.0006 °C	0.0 °C	0.0 °C - 0.0 °C	0.0 °C	0.0 °C - 0.0001 °C	0.0001 °C	0.0001 °C - 0.0001 °C	0.0004 °C	0.0002 °C - 0.0005 °C	0.0001 °C	0.0 °C - 0.0001 °C	0.0002 °C	0.0001 °C - 0.0002 °C	0.0002 °C	0.0001 °C - 0.0003 °C	0.0003 °C	0.0001 °C - 0.0004 °C	0.0003 °C	0.0002 °C - 0.0005 °C	0.0004 °C	0.0002 °C - 0.0005 °C	0.0004 °C	0.0002 °C - 0.0005 °C	0.0004 °C	0.0002 °C - 0.0006 °C	0.0005 °C	0.0003 °C - 0.0007 °C	0.0005 °C	0.0004 °C - 0.0007 °C	0.0006 °C	0.0002 °C - 0.0009 °C	0.0005 °C	0.0003 °C - 0.0006 °C	0.0006 °C	0.0003 °C - 0.0009 °C	0.0004 °C	0.0001 °C - 0.0006 °C	0.0006 °C	0.0004 °C - 0.0009 °C	0.0 °C	0.0 °C - 0.0 °C
			Multiplication of preindustrial probability (-)	1.01	1.0 - >10'000	1.0	1.0 - 1.24	>10'000	686.66 - >10'000	1.0	1.0 - >10'000	1.03	1.0 - >10'000	1.0	1.0 - >10'000	>10'000	1.01 - >10'000	1.0	1.0 - >10'000	1.84	1.0 - >10'000	1.0	1.0 - 1.0	1.0	1.0 - 1.0	>10'000	1.01 - >10'000	1.0	1.0 - 1.1	>10'000	1.06 - >10'000	1.0	1.0 - 1.02	24.7	1.0 - >10'000	>10'000	1.07 - >10'000	>10'000	1.0 - >10'000	2.41	1.0 - >10'000	1.16	1.0 - >10'000	1.0	1.0 - >10'000	>10'000	1.29 - >10'000	1.0	1.0 - 1.0
		PGE Group	Contribution to intensity (°C)	0.0002 °C	0.0 °C - 0.0004 °C	0.0003 °C	-0.0001 °C - 0.0007 °C	0.0007 °C	0.0003 °C - 0.0009 °C	0.0 °C	0.0 °C - 0.0 °C	0.0 °C	0.0 °C - 0.0001 °C	0.0001 °C	0.0001 °C - 0.0001 °C	0.0005 °C	0.0002 °C - 0.0007 °C	0.0001 °C	0.0 °C - 0.0001 °C	0.0002 °C	0.0002 °C - 0.0003 °C	0.0002 °C	0.0001 °C - 0.0003 °C	0.0003 °C	0.0001 °C - 0.0004 °C	0.0004 °C	0.0002 °C - 0.0005 °C	0.0004 °C	0.0003 °C - 0.0006 °C	0.0005 °C	0.0002 °C - 0.0006 °C	0.0005 °C	0.0002 °C - 0.0008 °C	0.0007 °C	0.0005 °C - 0.001 °C	0.0007 °C	0.0005 °C - 0.001 °C	0.0008 °C	0.0003 °C - 0.0013 °C	0.0007 °C	0.0005 °C - 0.001 °C	0.001 °C	0.0006 °C - 0.0015 °C	0.0007 °C	0.0002 °C - 0.001 °C	0.0012 °C	0.0007 °C - 0.0016 °C	0.0 °C	0.0 °C - 0.0 °C
			Multiplication of preindustrial probability (-)	1.01	1.0 - >10'000	1.0	1.0 - 1.32	>10'000	1128.58 - >10'000	1.0	1.0 - >10'000	1.03	1.0 - >10'000	1.0	1.0 - >10'000	>10'000	1.01 - >10'000	1.0	1.0 - >10'000	1.96	1.0 - >10'000	1.0	1.0 - 1.0	1.0	1.0 - 1.0	>10'000	1.01 - >10'000	1.0	1.0 - 1.12	>10'000	1.07 - >10'000	1.0	1.0 - 1.03	34.95	1.01 - >10'000	>10'000	1.1 - >10'000	>10'000	1.0 - >10'000	3.12	1.0 - >10'000	1.27	1.0 - >10'000	1.01	1.0 - >10'000	>10'000	1.53 - >10'000	1.0	1.0 - 1.0
		Poland	Contribution to intensity (°C)	0.0083 °C	0.0002 °C - 0.0186 °C	0.0063 °C	-0.0022 °C - 0.0141 °C	0.0099 °C	0.0047 °C - 0.0141 °C	0.0142 °C	0.0082 °C - 0.0196 °C	0.0095 °C	0.0033 °C - 0.0169 °C	0.0149 °C	0.0097 °C - 0.0196 °C	0.0111 °C	0.0056 °C - 0.0155 °C	0.0133 °C	0.0092 °C - 0.018 °C	0.0142 °C	0.0102 °C - 0.0188 °C	0.0123 °C	0.0064 °C - 0.0172 °C	0.0121 °C	0.0062 °C - 0.0168 °C	0.0133 °C	0.0065 °C - 0.0187 °C	0.0124 °C	0.0079 °C - 0.0166 °C	0.0111 °C	0.005 °C - 0.0149 °C	0.0113 °C	0.0047 °C - 0.0158 °C	0.0139 °C	0.009 °C - 0.0197 °C	0.0142 °C	0.0096 °C - 0.019 °C	0.0156 °C	0.0053 °C - 0.0242 °C	0.0127 °C	0.0081 °C - 0.017 °C	0.015 °C	0.0084 °C - 0.022 °C	0.0092 °C	0.0027 °C - 0.0145 °C	0.0141 °C	0.0086 °C - 0.0193 °C	0.0086 °C	0.0035 °C - 0.0151 °C
			Multiplication of preindustrial probability (-)	1.38	1.01 - >10'000	1.08	1.01 - 7.77	>10'000	>10'000 - >10'000	1.78	1.04 - >10'000	8.44	1.02 - >10'000	1.52	1.05 - >10'000	>10'000	1.27 - >10'000	1.74	1.05 - >10'000	64.44	1.2 - >10'000	1.03	1.01 - 1.13	1.0	1.0 - 1.01	>10'000	1.22 - >10'000	1.1	1.02 - 4.51	>10'000	2.66 - >10'000	1.04	1.01 - 1.69	651.14	1.1 - >10'000	>10'000	2.96 - >10'000	>10'000	1.04 - >10'000	38.21	1.07 - >10'000	5.01	1.04 - >10'000	1.08	1.02 - >10'000	>10'000	7.34 - >10'000	1.01	1.0 - 1.02
		Polska Grupa Gornicza (PGG)	Contribution to intensity (°C)	0.0005 °C	0.0 °C - 0.001 °C	0.0007 °C	-0.0002 °C - 0.0015 °C	0.0014 °C	0.0007 °C - 0.002 °C	0.0 °C	0.0 °C - 0.0 °C	0.0001 °C	0.0 °C - 0.0002 °C	0.0003 °C	0.0002 °C - 0.0004 °C	0.0011 °C	0.0006 °C - 0.0015 °C	0.0001 °C	0.0001 °C - 0.0002 °C	0.0005 °C	0.0004 °C - 0.0007 °C	0.0006 °C	0.0003 °C - 0.0008 °C	0.0007 °C	0.0003 °C - 0.0009 °C	0.0009 °C	0.0004 °C - 0.0013 °C	0.001 °C	0.0006 °C - 0.0013 °C	0.0011 °C	0.0005 °C - 0.0015 °C	0.0012 °C	0.0005 °C - 0.0017 °C	0.0016 °C	0.0011 °C - 0.0023 °C	0.0017 °C	0.0011 °C - 0.0023 °C	0.0019 °C	0.0006 °C - 0.0029 °C	0.0016 °C	0.001 °C - 0.0022 °C	0.0021 °C	0.0012 °C - 0.0031 °C	0.0014 °C	0.0004 °C - 0.0022 °C	0.0023 °C	0.0014 °C - 0.0032 °C	0.0 °C	0.0 °C - 0.0 °C
			Multiplication of preindustrial probability (-)	1.02	1.0 - >10'000	1.01	1.0 - 1.74	>10'000	2420.69 - >10'000	1.0	1.0 - >10'000	1.08	1.0 - >10'000	1.01	1.0 - >10'000	>10'000	1.03 - >10'000	1.01	1.0 - >10'000	3.32	1.01 - >10'000	1.0	1.0 - 1.01	1.0	1.0 - 1.0	>10'000	1.01 - >10'000	1.01	1.0 - 1.27	>10'000	1.17 - >10'000	1.0	1.0 - 1.08	78.13	1.01 - >10'000	>10'000	1.23 - >10'000	>10'000	1.01 - >10'000	5.74	1.01 - >10'000	1.57	1.01 - >10'000	1.01	1.0 - >10'000	>10'000	2.04 - >10'000	1.0	1.0 - 1.0
		Poludniowy Koncern Weglowy	Contribution to intensity (°C)	0.0 °C	0.0 °C - 0.0 °C	0.0 °C	-0.0 °C - 0.0001 °C	0.0001 °C	0.0 °C - 0.0001 °C	0.0 °C	0.0 °C - 0.0 °C	0.0 °C	0.0 °C - 0.0 °C	0.0 °C	0.0 °C - 0.0 °C	0.0 °C	0.0 °C - 0.0001 °C	0.0 °C	0.0 °C - 0.0 °C	0.0 °C	0.0 °C - 0.0 °C	0.0 °C	0.0 °C - 0.0 °C	0.0 °C	0.0 °C - 0.0 °C	0.0 °C	0.0 °C - 0.0 °C	0.0 °C	0.0 °C - 0.0 °C	0.0 °C	0.0 °C - 0.0 °C	0.0001 °C	0.0 °C - 0.0001 °C	0.0001 °C	0.0001 °C - 0.0001 °C	0.0001 °C	0.0001 °C - 0.0001 °C	0.0001 °C	0.0 °C - 0.0001 °C	0.0001 °C	0.0001 °C - 0.0001 °C	0.0001 °C	0.0001 °C - 0.0002 °C	0.0001 °C	0.0 °C - 0.0002 °C	0.0002 °C	0.0001 °C - 0.0003 °C	0.0 °C	0.0 °C - 0.0 °C
			Multiplication of preindustrial probability (-)	1.0	1.0 - >10'000	1.0	1.0 - 1.03	>10'000	162.54 - >10'000	1.0	1.0 - 1.0	1.0	1.0 - 1.0	1.0	1.0 - 1.0	>10'000	1.0 - >10'000	1.0	1.0 - 1.0	1.0	1.0 - 1.0	1.0	1.0 - 1.0	1.0	1.0 - 1.0	>10'000	1.0 - >10'000	1.0	1.0 - 1.0	>10'000	1.01 - >10'000	1.0	1.0 - 1.0	4.67	1.0 - >10'000	>10'000	1.01 - >10'000	>10'000	1.0 - >10'000	1.25	1.0 - >10'000	1.04	1.0 - >10'000	1.0	1.0 - >10'000	>10'000	1.09 - >10'000	1.0	1.0 - 1.0
	Spain	Repsol	Contribution to intensity (°C)	0.0014 °C	0.0 °C - 0.003 °C	0.0015 °C	-0.0005 °C - 0.0034 °C	0.0027 °C	0.0013 °C - 0.0039 °C	0.0008 °C	0.0005 °C - 0.0011 °C	0.0008 °C	0.0003 °C - 0.0014 °C	0.0014 °C	0.0009 °C - 0.0019 °C	0.0025 °C	0.0013 °C - 0.0035 °C	0.0011 °C	0.0007 °C - 0.0015 °C	0.0018 °C	0.0013 °C - 0.0024 °C	0.0018 °C	0.0009 °C - 0.0025 °C	0.002 °C	0.001 °C - 0.0028 °C	0.0024 °C	0.0012 °C - 0.0034 °C	0.0025 °C	0.0016 °C - 0.0033 °C	0.0025 °C	0.0012 °C - 0.0034 °C	0.0027 °C	0.0011 °C - 0.0038 °C	0.0035 °C	0.0023 °C - 0.005 °C	0.0036 °C	0.0024 °C - 0.0048 °C	0.0039 °C	0.0013 °C - 0.0061 °C	0.0033 °C	0.0021 °C - 0.0044 °C	0.0041 °C	0.0023 °C - 0.0061 °C	0.0026 °C	0.0008 °C - 0.0041 °C	0.0042 °C	0.0026 °C - 0.0058 °C	0.0004 °C	0.0002 °C - 0.0007 °C
			Multiplication of preindustrial probability (-)	1.06	1.0 - >10'000	1.02	1.0 - 2.63	>10'000	4665.55 - >10'000	1.04	1.0 - >10'000	1.6	1.0 - >10'000	1.05	1.0 - >10'000	>10'000	1.06 - >10'000	1.06	1.0 - >10'000	9.2	1.03 - >10'000	1.0	1.0 - 1.02	1.0	1.0 - 1.0	>10'000	1.04 - >10'000	1.02	1.0 - 1.69	>10'000	1.38 - >10'000	1.01	1.0 - 1.17	164.29	1.03 - >10'000	>10'000	1.49 - >10'000	>10'000	1.01 - >10'000	10.67	1.02 - >10'000	2.1	1.01 - >10'000	1.02	1.0 - >10'000	>10'000	2.91 - >10'000	1.0	1.0 - 1.0
	Switzerland	Glencore	Contribution to intensity (°C)	0.0008 °C	0.0 °C - 0.0019 °C	0.0012 °C	-0.0004 °C - 0.0027 °C	0.003 °C	0.0014 °C - 0.0042 °C	0.0003 °C	0.0002 °C - 0.0004 °C	0.0004 °C	0.0001 °C - 0.0006 °C	0.0007 °C	0.0005 °C - 0.0009 °C	0.0019 °C	0.001 °C - 0.0026 °C	0.0005 °C	0.0003 °C - 0.0007 °C	0.001 °C	0.0007 °C - 0.0013 °C	0.001 °C	0.0005 °C - 0.0015 °C	0.0012 °C	0.0006 °C - 0.0017 °C	0.0016 °C	0.0008 °C - 0.0022 °C	0.0016 °C	0.0011 °C - 0.0022 °C	0.0019 °C	0.0009 °C - 0.0025 °C	0.0022 °C	0.0009 °C - 0.0031 °C	0.003 °C	0.002 °C - 0.0043 °C	0.0031 °C	0.0021 °C - 0.0042 °C	0.0034 °C	0.0012 °C - 0.0053 °C	0.0031 °C	0.002 °C - 0.0042 °C	0.0045 °C	0.0025 °C - 0.0066 °C	0.003 °C	0.0009 °C - 0.0047 °C	0.0056 °C	0.0034 °C - 0.0077 °C	0.0001 °C	0.0 °C - 0.0002 °C
			Multiplication of preindustrial probability (-)	1.04	1.0 - >10'000	1.02	1.0 - 2.31	>10'000	5048.06 - >10'000	1.02	1.0 - >10'000	1.28	1.0 - >10'000	1.02	1.0 - >10'000	>10'000	1.05 - >10'000	1.03	1.0 - >10'000	5.52	1.01 - >10'000	1.0	1.0 - 1.01	1.0	1.0 - 1.0	>10'000	1.03 - >10'000	1.01	1.0 - 1.46	>10'000	1.29 - >10'000	1.01	1.0 - 1.13	143.86	1.02 - >10'000	>10'000	1.43 - >10'000	>10'000	1.01 - >10'000	10.14	1.02 - >10'000	2.19	1.01 - >10'000	1.03	1.01 - >10'000	>10'000	3.54 - >10'000	1.0	1.0 - 1.0
		Holcim Group	Contribution to intensity (°C)	0.0007 °C	0.0 °C - 0.0015 °C	0.0007 °C	-0.0003 °C - 0.0016 °C	0.0014 °C	0.0007 °C - 0.002 °C	0.0006 °C	0.0003 °C - 0.0008 °C	0.0005 °C	0.0002 °C - 0.0009 °C	0.0008 °C	0.0006 °C - 0.0011 °C	0.0012 °C	0.0006 °C - 0.0017 °C	0.0007 °C	0.0005 °C - 0.0009 °C	0.001 °C	0.0007 °C - 0.0013 °C	0.0009 °C	0.0005 °C - 0.0013 °C	0.001 °C	0.0005 °C - 0.0014 °C	0.0012 °C	0.0006 °C - 0.0016 °C	0.0012 °C	0.0008 °C - 0.0016 °C	0.0012 °C	0.0006 °C - 0.0016 °C	0.0013 °C	0.0006 °C - 0.0018 °C	0.0017 °C	0.0011 °C - 0.0024 °C	0.0018 °C	0.0012 °C - 0.0024 °C	0.0019 °C	0.0007 °C - 0.003 °C	0.0017 °C	0.0011 °C - 0.0022 °C	0.0021 °C	0.0012 °C - 0.0031 °C	0.0014 °C	0.0004 °C - 0.0021 °C	0.0023 °C	0.0014 °C - 0.0031 °C	0.0003 °C	0.0001 °C - 0.0006 °C
			Multiplication of preindustrial probability (-)	1.03	1.0 - >10'000	1.01	1.0 - 1.79	>10'000	2423.23 - >10'000	1.03	1.0 - >10'000	1.38	1.0 - >10'000	1.03	1.0 - >10'000	>10'000	1.03 - >10'000	1.04	1.0 - >10'000	5.3	1.01 - >10'000	1.0	1.0 - 1.01	1.0	1.0 - 1.0	>10'000	1.02 - >10'000	1.01	1.0 - 1.33	>10'000	1.18 - >10'000	1.0	1.0 - 1.08	81.74	1.01 - >10'000	>10'000	1.24 - >10'000	>10'000	1.01 - >10'000	5.86	1.01 - >10'000	1.57	1.01 - >10'000	1.01	1.0 - >10'000	>10'000	2.03 - >10'000	1.0	1.0 - 1.0
	The Netherlands	Kazakhmys Holding Group	Contribution to intensity (°C)	0.0001 °C	0.0 °C - 0.0002 °C	0.0001 °C	-0.0 °C - 0.0003 °C	0.0002 °C	0.0001 °C - 0.0003 °C	0.0001 °C	0.0 °C - 0.0001 °C	0.0001 °C	0.0 °C - 0.0001 °C	0.0001 °C	0.0001 °C - 0.0002 °C	0.0002 °C	0.0001 °C - 0.0003 °C	0.0001 °C	0.0001 °C - 0.0001 °C	0.0001 °C	0.0001 °C - 0.0002 °C	0.0001 °C	0.0001 °C - 0.0002 °C	0.0002 °C	0.0001 °C - 0.0002 °C	0.0002 °C	0.0001 °C - 0.0003 °C	0.0002 °C	0.0001 °C - 0.0002 °C	0.0002 °C	0.0001 °C - 0.0003 °C	0.0002 °C	0.0001 °C - 0.0003 °C	0.0003 °C	0.0002 °C - 0.0004 °C	0.0003 °C	0.0002 °C - 0.0004 °C	0.0003 °C	0.0001 °C - 0.0005 °C	0.0003 °C	0.0002 °C - 0.0004 °C	0.0004 °C	0.0002 °C - 0.0005 °C	0.0002 °C	0.0001 °C - 0.0004 °C	0.0004 °C	0.0003 °C - 0.0006 °C	0.0 °C	0.0 °C - 0.0001 °C
			Multiplication of preindustrial probability (-)	1.0	1.0 - >10'000	1.0	1.0 - 1.13	>10'000	408.07 - >10'000	1.0	1.0 - >10'000	1.06	1.0 - >10'000	1.0	1.0 - >10'000	>10'000	1.0 - >10'000	1.01	1.0 - >10'000	1.66	1.0 - >10'000	1.0	1.0 - 1.0	1.0	1.0 - 1.0	>10'000	1.0 - >10'000	1.0	1.0 - 1.05	>10'000	1.03 - >10'000	1.0	1.0 - 1.01	13.99	1.0 - >10'000	>10'000	1.04 - >10'000	>10'000	1.0 - >10'000	1.79	1.0 - >10'000	1.1	1.0 - >10'000	1.0	1.0 - >10'000	>10'000	1.19 - >10'000	1.0	1.0 - 1.0
		Metinvest	Contribution to intensity (°C)	0.0 °C	0.0 °C - 0.0 °C	0.0001 °C	-0.0 °C - 0.0003 °C	0.0003 °C	0.0002 °C - 0.0005 °C	0.0 °C	0.0 °C - 0.0 °C	0.0 °C	0.0 °C - 0.0 °C	0.0 °C	0.0 °C - 0.0 °C	0.0002 °C	0.0001 °C - 0.0002 °C	0.0 °C	0.0 °C - 0.0 °C	0.0 °C	0.0 °C - 0.0 °C	0.0 °C	0.0 °C - 0.0 °C	0.0 °C	0.0 °C - 0.0 °C	0.0001 °C	0.0 °C - 0.0001 °C	0.0001 °C	0.0001 °C - 0.0001 °C	0.0002 °C	0.0001 °C - 0.0002 °C	0.0002 °C	0.0001 °C - 0.0003 °C	0.0003 °C	0.0002 °C - 0.0005 °C	0.0003 °C	0.0002 °C - 0.0004 °C	0.0004 °C	0.0001 °C - 0.0006 °C	0.0003 °C	0.0002 °C - 0.0005 °C	0.0005 °C	0.0003 °C - 0.0007 °C	0.0003 °C	0.0001 °C - 0.0005 °C	0.0006 °C	0.0004 °C - 0.0008 °C	0.0 °C	0.0 °C - 0.0 °C
			Multiplication of preindustrial probability (-)	1.0	1.0 - >10'000	1.0	1.0 - 1.13	>10'000	566.12 - >10'000	1.0	1.0 - 1.0	1.0	1.0 - 1.0	1.0	1.0 - 1.0	>10'000	1.0 - >10'000	1.0	1.0 - 1.0	1.0	1.0 - >10'000	1.0	1.0 - 1.0	1.0	1.0 - 1.0	>10'000	1.0 - >10'000	1.0	1.0 - 1.02	>10'000	1.02 - >10'000	1.0	1.0 - 1.01	15.86	1.0 - >10'000	>10'000	1.05 - >10'000	>10'000	1.0 - >10'000	1.99	1.0 - >10'000	1.13	1.0 - >10'000	1.0	1.0 - >10'000	>10'000	1.27 - >10'000	1.0	1.0 - 1.0
		Shell	Contribution to intensity (°C)	0.0128 °C	0.0004 °C - 0.0287 °C	0.0112 °C	-0.0039 °C - 0.025 °C	0.0194 °C	0.0091 °C - 0.0274 °C	0.0181 °C	0.0104 °C - 0.025 °C	0.0127 °C	0.0044 °C - 0.0225 °C	0.0204 °C	0.0133 °C - 0.0269 °C	0.0192 °C	0.0097 °C - 0.0267 °C	0.0178 °C	0.0123 °C - 0.024 °C	0.0206 °C	0.0148 °C - 0.0273 °C	0.0184 °C	0.0096 °C - 0.0258 °C	0.0187 °C	0.0096 °C - 0.0259 °C	0.0211 °C	0.0103 °C - 0.0298 °C	0.0202 °C	0.0129 °C - 0.0271 °C	0.0192 °C	0.0087 °C - 0.0257 °C	0.02 °C	0.0084 °C - 0.028 °C	0.0253 °C	0.0164 °C - 0.0359 °C	0.0259 °C	0.0176 °C - 0.0346 °C	0.0284 °C	0.0097 °C - 0.0441 °C	0.0236 °C	0.0152 °C - 0.0317 °C	0.0292 °C	0.0164 °C - 0.0429 °C	0.0184 °C	0.0053 °C - 0.0289 °C	0.0296 °C	0.018 °C - 0.0405 °C	0.0108 °C	0.0044 °C - 0.019 °C
			Multiplication of preindustrial probability (-)	1.58	1.01 - >10'000	1.14	1.01 - 13.01	>10'000	>10'000 - >10'000	1.99	1.05 - >10'000	10.91	1.02 - >10'000	1.71	1.06 - >10'000	>10'000	1.46 - >10'000	1.98	1.07 - >10'000	93.18	1.29 - >10'000	1.05	1.01 - 1.2	1.0	1.0 - 1.01	>10'000	1.34 - >10'000	1.16	1.03 - 6.76	>10'000	3.86 - >10'000	1.07	1.02 - 2.23	1183.28	1.19 - >10'000	>10'000	4.54 - >10'000	>10'000	1.08 - >10'000	70.42	1.13 - >10'000	8.81	1.09 - >10'000	1.17	1.03 - >10'000	>10'000	14.24 - >10'000	1.01	1.0 - 1.03
	UK	Anglo American	Contribution to intensity (°C)	0.0023 °C	0.0001 °C - 0.0052 °C	0.0023 °C	-0.0008 °C - 0.0051 °C	0.0042 °C	0.002 °C - 0.006 °C	0.0026 °C	0.0015 °C - 0.0036 °C	0.002 °C	0.0007 °C - 0.0035 °C	0.0032 °C	0.0021 °C - 0.0043 °C	0.0038 °C	0.002 °C - 0.0054 °C	0.0027 °C	0.0019 °C - 0.0037 °C	0.0035 °C	0.0025 °C - 0.0046 °C	0.0032 °C	0.0017 °C - 0.0045 °C	0.0034 °C	0.0017 °C - 0.0047 °C	0.0039 °C	0.0019 °C - 0.0055 °C	0.0039 °C	0.0025 °C - 0.0052 °C	0.0038 °C	0.0017 °C - 0.0052 °C	0.0041 °C	0.0017 °C - 0.0057 °C	0.0053 °C	0.0034 °C - 0.0075 °C	0.0054 °C	0.0037 °C - 0.0073 °C	0.006 °C	0.002 °C - 0.0092 °C	0.0051 °C	0.0032 °C - 0.0068 °C	0.0064 °C	0.0036 °C - 0.0094 °C	0.0041 °C	0.0012 °C - 0.0064 °C	0.0066 °C	0.004 °C - 0.009 °C	0.0015 °C	0.0006 °C - 0.0027 °C
			Multiplication of preindustrial probability (-)	1.11	1.0 - >10'000	1.03	1.0 - 3.46	>10'000	7216.71 - >10'000	1.15	1.01 - >10'000	2.53	1.0 - >10'000	1.11	1.01 - >10'000	>10'000	1.09 - >10'000	1.15	1.01 - >10'000	16.61	1.05 - >10'000	1.01	1.0 - 1.04	1.0	1.0 - 1.0	>10'000	1.06 - >10'000	1.03	1.01 - 2.09	>10'000	1.58 - >10'000	1.02	1.0 - 1.25	249.21	1.04 - >10'000	>10'000	1.75 - >10'000	>10'000	1.02 - >10'000	15.83	1.03 - >10'000	2.71	1.02 - >10'000	1.04	1.01 - >10'000	>10'000	3.96 - >10'000	1.0	1.0 - 1.0
		BP	Contribution to intensity (°C)	0.0132 °C	0.0004 °C - 0.0295 °C	0.0114 °C	-0.004 °C - 0.0254 °C	0.0195 °C	0.0092 °C - 0.0276 °C	0.0192 °C	0.0111 °C - 0.0265 °C	0.0133 °C	0.0046 °C - 0.0235 °C	0.0212 °C	0.0139 °C - 0.0279 °C	0.0196 °C	0.0099 °C - 0.0273 °C	0.0186 °C	0.0128 °C - 0.0251 °C	0.0213 °C	0.0153 °C - 0.0282 °C	0.0189 °C	0.0099 °C - 0.0265 °C	0.0192 °C	0.0098 °C - 0.0267 °C	0.0217 °C	0.0106 °C - 0.0306 °C	0.0208 °C	0.0133 °C - 0.0278 °C	0.0196 °C	0.0089 °C - 0.0262 °C	0.0204 °C	0.0086 °C - 0.0285 °C	0.0256 °C	0.0166 °C - 0.0364 °C	0.0263 °C	0.0178 °C - 0.0351 °C	0.0288 °C	0.0098 °C - 0.0447 °C	0.0239 °C	0.0153 °C - 0.0321 °C	0.0294 °C	0.0164 °C - 0.0432 °C	0.0185 °C	0.0054 °C - 0.029 °C	0.0298 °C	0.0181 °C - 0.0408 °C	0.0116 °C	0.0047 °C - 0.0204 °C
			Multiplication of preindustrial probability (-)	1.6	1.01 - >10'000	1.14	1.01 - 13.21	>10'000	>10'000 - >10'000	2.05	1.05 - >10'000	11.36	1.03 - >10'000	1.74	1.07 - >10'000	>10'000	1.47 - >10'000	2.03	1.07 - >10'000	96.23	1.3 - >10'000	1.05	1.01 - 1.21	1.0	1.0 - 1.01	>10'000	1.35 - >10'000	1.16	1.03 - 6.91	>10'000	3.91 - >10'000	1.08	1.02 - 2.25	1199.18	1.19 - >10'000	>10'000	4.59 - >10'000	>10'000	1.08 - >10'000	71.14	1.13 - >10'000	8.86	1.09 - >10'000	1.17	1.03 - >10'000	>10'000	14.33 - >10'000	1.01	1.0 - 1.03
		British Coal Corporation	Contribution to intensity (°C)	0.0063 °C	0.0002 °C - 0.0141 °C	0.0049 °C	-0.0017 °C - 0.011 °C	0.008 °C	0.0038 °C - 0.0113 °C	0.0108 °C	0.0062 °C - 0.015 °C	0.0071 °C	0.0025 °C - 0.0126 °C	0.0111 °C	0.0073 °C - 0.0147 °C	0.0086 °C	0.0044 °C - 0.012 °C	0.01 °C	0.0069 °C - 0.0135 °C	0.0106 °C	0.0076 °C - 0.0141 °C	0.0092 °C	0.0048 °C - 0.0129 °C	0.0092 °C	0.0047 °C - 0.0127 °C	0.0101 °C	0.0049 °C - 0.0143 °C	0.0095 °C	0.0061 °C - 0.0127 °C	0.0086 °C	0.0039 °C - 0.0115 °C	0.0088 °C	0.0037 °C - 0.0123 °C	0.0109 °C	0.0071 °C - 0.0155 °C	0.0112 °C	0.0076 °C - 0.0149 °C	0.0123 °C	0.0042 °C - 0.0191 °C	0.01 °C	0.0064 °C - 0.0135 °C	0.012 °C	0.0067 °C - 0.0176 °C	0.0075 °C	0.0022 °C - 0.0117 °C	0.0115 °C	0.007 °C - 0.0158 °C	0.0067 °C	0.0027 °C - 0.0118 °C
			Multiplication of preindustrial probability (-)	1.29	1.01 - >10'000	1.06	1.01 - 6.29	>10'000	>10'000 - >10'000	1.6	1.03 - >10'000	6.57	1.01 - >10'000	1.39	1.04 - >10'000	>10'000	1.21 - >10'000	1.55	1.04 - >10'000	48.51	1.15 - >10'000	1.02	1.01 - 1.1	1.0	1.0 - 1.0	>10'000	1.16 - >10'000	1.07	1.01 - 3.68	>10'000	2.29 - >10'000	1.03	1.01 - 1.54	512.28	1.08 - >10'000	>10'000	2.54 - >10'000	>10'000	1.04 - >10'000	30.43	1.06 - >10'000	4.21	1.04 - >10'000	1.07	1.01 - >10'000	>10'000	6.19 - >10'000	1.01	1.0 - 1.02
		CRH	Contribution to intensity (°C)	0.0 °C	0.0 °C - 0.0 °C	0.0 °C	-0.0 °C - 0.0001 °C	0.0001 °C	0.0 °C - 0.0001 °C	0.0 °C	0.0 °C - 0.0 °C	0.0 °C	0.0 °C - 0.0 °C	0.0 °C	0.0 °C - 0.0 °C	0.0 °C	0.0 °C - 0.0001 °C	0.0 °C	0.0 °C - 0.0 °C	0.0 °C	0.0 °C - 0.0 °C	0.0 °C	0.0 °C - 0.0 °C	0.0 °C	0.0 °C - 0.0 °C	0.0 °C	0.0 °C - 0.0 °C	0.0 °C	0.0 °C - 0.0 °C	0.0 °C	0.0 °C - 0.0 °C	0.0 °C	0.0 °C - 0.0001 °C	0.0001 °C	0.0 °C - 0.0001 °C	0.0001 °C	0.0 °C - 0.0001 °C	0.0001 °C	0.0 °C - 0.0001 °C	0.0001 °C	0.0 °C - 0.0001 °C	0.0001 °C	0.0001 °C - 0.0001 °C	0.0001 °C	0.0 °C - 0.0001 °C	0.0001 °C	0.0001 °C - 0.0002 °C	0.0 °C	0.0 °C - 0.0 °C
			Multiplication of preindustrial probability (-)	1.0	1.0 - >10'000	1.0	1.0 - 1.03	>10'000	103.69 - >10'000	1.0	1.0 - >10'000	1.0	1.0 - >10'000	1.0	1.0 - >10'000	>10'000	1.0 - >10'000	1.0	1.0 - >10'000	1.06	1.0 - >10'000	1.0	1.0 - 1.0	1.0	1.0 - 1.0	>10'000	1.0 - >10'000	1.0	1.0 - 1.01	>10'000	1.01 - >10'000	1.0	1.0 - 1.0	3.68	1.0 - >10'000	>10'000	1.01 - >10'000	>10'000	1.0 - >10'000	1.17	1.0 - >10'000	1.02	1.0 - >10'000	1.0	1.0 - >10'000	>10'000	1.06 - >10'000	1.0	1.0 - 1.0
		Rio Tinto	Contribution to intensity (°C)	0.0026 °C	0.0001 °C - 0.0058 °C	0.0025 °C	-0.0009 °C - 0.0055 °C	0.0041 °C	0.0019 °C - 0.0058 °C	0.0023 °C	0.0013 °C - 0.0031 °C	0.0019 °C	0.0006 °C - 0.0033 °C	0.0032 °C	0.0021 °C - 0.0043 °C	0.0043 °C	0.0022 °C - 0.0059 °C	0.0026 °C	0.0018 °C - 0.0035 °C	0.0037 °C	0.0027 °C - 0.0049 °C	0.0035 °C	0.0018 °C - 0.0049 °C	0.0038 °C	0.0019 °C - 0.0052 °C	0.0045 °C	0.0022 °C - 0.0063 °C	0.0044 °C	0.0028 °C - 0.0059 °C	0.0043 °C	0.0019 °C - 0.0057 °C	0.0044 °C	0.0019 °C - 0.0062 °C	0.0056 °C	0.0036 °C - 0.0079 °C	0.0057 °C	0.0039 °C - 0.0076 °C	0.0063 °C	0.0021 °C - 0.0097 °C	0.0051 °C	0.0033 °C - 0.0069 °C	0.0062 °C	0.0035 °C - 0.0091 °C	0.0038 °C	0.0011 °C - 0.006 °C	0.0057 °C	0.0035 °C - 0.0078 °C	0.0012 °C	0.0005 °C - 0.0022 °C
			Multiplication of preindustrial probability (-)	1.12	1.0 - >10'000	1.03	1.0 - 3.66	>10'000	6979.6 - >10'000	1.12	1.01 - >10'000	2.46	1.0 - >10'000	1.11	1.01 - >10'000	>10'000	1.1 - >10'000	1.14	1.01 - >10'000	17.62	1.05 - >10'000	1.01	1.0 - 1.04	1.0	1.0 - 1.0	>10'000	1.07 - >10'000	1.03	1.01 - 2.24	>10'000	1.64 - >10'000	1.02	1.0 - 1.27	261.89	1.04 - >10'000	>10'000	1.79 - >10'000	>10'000	1.02 - >10'000	16.12	1.03 - >10'000	2.66	1.02 - >10'000	1.03	1.01 - >10'000	>10'000	3.58 - >10'000	1.0	1.0 - 1.0
		Tullow Oil	Contribution to intensity (°C)	0.0 °C	0.0 °C - 0.0001 °C	0.0 °C	-0.0 °C - 0.0001 °C	0.0001 °C	0.0 °C - 0.0001 °C	0.0 °C	0.0 °C - 0.0 °C	0.0 °C	0.0 °C - 0.0 °C	0.0 °C	0.0 °C - 0.0 °C	0.0001 °C	0.0 °C - 0.0001 °C	0.0 °C	0.0 °C - 0.0 °C	0.0 °C	0.0 °C - 0.0 °C	0.0 °C	0.0 °C - 0.0 °C	0.0 °C	0.0 °C - 0.0001 °C	0.0001 °C	0.0 °C - 0.0001 °C	0.0001 °C	0.0 °C - 0.0001 °C	0.0001 °C	0.0 °C - 0.0001 °C	0.0001 °C	0.0 °C - 0.0001 °C	0.0001 °C	0.0001 °C - 0.0002 °C	0.0001 °C	0.0001 °C - 0.0001 °C	0.0001 °C	0.0 °C - 0.0002 °C	0.0001 °C	0.0001 °C - 0.0001 °C	0.0002 °C	0.0001 °C - 0.0002 °C	0.0001 °C	0.0 °C - 0.0002 °C	0.0002 °C	0.0001 °C - 0.0003 °C	0.0 °C	0.0 °C - 0.0 °C
			Multiplication of preindustrial probability (-)	1.0	1.0 - >10'000	1.0	1.0 - 1.05	>10'000	172.27 - >10'000	1.0	1.0 - >10'000	1.0	1.0 - >10'000	1.0	1.0 - >10'000	>10'000	1.0 - >10'000	1.0	1.0 - >10'000	1.11	1.0 - >10'000	1.0	1.0 - 1.0	1.0	1.0 - 1.0	>10'000	1.0 - >10'000	1.0	1.0 - 1.02	>10'000	1.01 - >10'000	1.0	1.0 - 1.0	6.0	1.0 - >10'000	>10'000	1.02 - >10'000	>10'000	1.0 - >10'000	1.32	1.0 - >10'000	1.04	1.0 - >10'000	1.0	1.0 - >10'000	>10'000	1.08 - >10'000	1.0	1.0 - 1.0
		UK Coal	Contribution to intensity (°C)	0.0004 °C	0.0 °C - 0.0009 °C	0.0003 °C	-0.0001 °C - 0.0008 °C	0.0005 °C	0.0003 °C - 0.0008 °C	0.0004 °C	0.0002 °C - 0.0005 °C	0.0003 °C	0.0001 °C - 0.0006 °C	0.0006 °C	0.0004 °C - 0.0008 °C	0.0006 °C	0.0003 °C - 0.0008 °C	0.0005 °C	0.0003 °C - 0.0006 °C	0.0006 °C	0.0005 °C - 0.0008 °C	0.0006 °C	0.0003 °C - 0.0008 °C	0.0006 °C	0.0003 °C - 0.0008 °C	0.0007 °C	0.0003 °C - 0.0009 °C	0.0006 °C	0.0004 °C - 0.0008 °C	0.0006 °C	0.0003 °C - 0.0008 °C	0.0006 °C	0.0003 °C - 0.0009 °C	0.0008 °C	0.0005 °C - 0.0011 °C	0.0008 °C	0.0005 °C - 0.001 °C	0.0009 °C	0.0003 °C - 0.0013 °C	0.0007 °C	0.0004 °C - 0.0009 °C	0.0008 °C	0.0005 °C - 0.0012 °C	0.0005 °C	0.0001 °C - 0.0008 °C	0.0007 °C	0.0004 °C - 0.001 °C	0.0002 °C	0.0001 °C - 0.0004 °C
			Multiplication of preindustrial probability (-)	1.02	1.0 - >10'000	1.0	1.0 - 1.37	>10'000	928.32 - >10'000	1.02	1.0 - >10'000	1.26	1.0 - >10'000	1.02	1.0 - >10'000	>10'000	1.01 - >10'000	1.03	1.0 - >10'000	3.8	1.01 - >10'000	1.0	1.0 - 1.01	1.0	1.0 - 1.0	>10'000	1.01 - >10'000	1.0	1.0 - 1.18	>10'000	1.09 - >10'000	1.0	1.0 - 1.04	36.54	1.01 - >10'000	>10'000	1.11 - >10'000	>10'000	1.0 - >10'000	3.04	1.0 - >10'000	1.22	1.0 - >10'000	1.0	1.0 - >10'000	>10'000	1.33 - >10'000	1.0	1.0 - 1.0
Former Soviet Union	Former Soviet Union	Former Soviet Union	Contribution to intensity (°C)	0.0466 °C	0.0013 °C - 0.1041 °C	0.0355 °C	-0.0124 °C - 0.0794 °C	0.0566 °C	0.0267 °C - 0.0802 °C	0.0839 °C	0.0483 °C - 0.1159 °C	0.0544 °C	0.0188 °C - 0.0966 °C	0.0843 °C	0.0552 °C - 0.1112 °C	0.0625 °C	0.0317 °C - 0.0871 °C	0.0763 °C	0.0527 °C - 0.1031 °C	0.0797 °C	0.0572 °C - 0.1056 °C	0.0688 °C	0.0358 °C - 0.0963 °C	0.0679 °C	0.0347 °C - 0.0942 °C	0.0745 °C	0.0362 °C - 0.105 °C	0.0694 °C	0.0443 °C - 0.0929 °C	0.0625 °C	0.0284 °C - 0.0837 °C	0.0636 °C	0.0267 °C - 0.0891 °C	0.0785 °C	0.0508 °C - 0.1116 °C	0.0805 °C	0.0545 °C - 0.1075 °C	0.0883 °C	0.03 °C - 0.137 °C	0.0718 °C	0.0461 °C - 0.0965 °C	0.0853 °C	0.0478 °C - 0.1254 °C	0.0528 °C	0.0153 °C - 0.0829 °C	0.0811 °C	0.0494 °C - 0.1109 °C	0.0524 °C	0.0213 °C - 0.092 °C
			Multiplication of preindustrial probability (-)	3.07	1.04 - >10'000	1.45	1.04 - 39.12	>10'000	>10'000 - >10'000	5.58	1.21 - >10'000	43.37	1.1 - >10'000	3.91	1.27 - >10'000	>10'000	2.49 - >10'000	5.22	1.29 - >10'000	359.33	2.11 - >10'000	1.17	1.05 - 1.76	1.02	1.01 - 1.04	>10'000	2.2 - >10'000	1.54	1.1 - 21.17	>10'000	9.97 - >10'000	1.24	1.07 - 4.94	3658.06	1.58 - >10'000	>10'000	11.7 - >10'000	>10'000	1.25 - >10'000	212.75	1.4 - >10'000	23.87	1.25 - >10'000	1.48	1.1 - >10'000	>10'000	36.63 - >10'000	1.04	1.01 - 1.13
	Kazakhstan	Samruk-Energy	Contribution to intensity (°C)	0.0005 °C	0.0 °C - 0.0011 °C	0.0006 °C	-0.0002 °C - 0.0014 °C	0.0013 °C	0.0006 °C - 0.0018 °C	0.0001 °C	0.0001 °C - 0.0002 °C	0.0002 °C	0.0001 °C - 0.0003 °C	0.0004 °C	0.0003 °C - 0.0005 °C	0.001 °C	0.0005 °C - 0.0014 °C	0.0003 °C	0.0002 °C - 0.0004 °C	0.0006 °C	0.0004 °C - 0.0008 °C	0.0006 °C	0.0003 °C - 0.0008 °C	0.0007 °C	0.0004 °C - 0.001 °C	0.0009 °C	0.0004 °C - 0.0012 °C	0.0009 °C	0.0006 °C - 0.0012 °C	0.001 °C	0.0004 °C - 0.0013 °C	0.0011 °C	0.0005 °C - 0.0015 °C	0.0015 °C	0.0009 °C - 0.0021 °C	0.0015 °C	0.001 °C - 0.002 °C	0.0016 °C	0.0006 °C - 0.0025 °C	0.0014 °C	0.0009 °C - 0.0019 °C	0.0019 °C	0.0011 °C - 0.0028 °C	0.0012 °C	0.0004 °C - 0.002 °C	0.0022 °C	0.0014 °C - 0.0031 °C	0.0 °C	0.0 °C - 0.0001 °C
			Multiplication of preindustrial probability (-)	1.02	1.0 - >10'000	1.01	1.0 - 1.66	>10'000	2161.42 - >10'000	1.01	1.0 - >10'000	1.15	1.0 - >10'000	1.01	1.0 - >10'000	>10'000	1.02 - >10'000	1.02	1.0 - >10'000	3.63	1.01 - >10'000	1.0	1.0 - 1.01	1.0	1.0 - 1.0	>10'000	1.01 - >10'000	1.01	1.0 - 1.25	>10'000	1.15 - >10'000	1.0	1.0 - 1.07	69.4	1.01 - >10'000	>10'000	1.21 - >10'000	>10'000	1.0 - >10'000	5.19	1.01 - >10'000	1.51	1.01 - >10'000	1.01	1.0 - >10'000	>10'000	2.01 - >10'000	1.0	1.0 - 1.0
	Russia	ELSI	Contribution to intensity (°C)	0.0 °C	0.0 °C - 0.0 °C	0.0 °C	0.0 °C - 0.0 °C	0.0 °C	0.0 °C - 0.0 °C	0.0 °C	0.0 °C - 0.0 °C	0.0 °C	0.0 °C - 0.0 °C	0.0 °C	0.0 °C - 0.0 °C	0.0 °C	0.0 °C - 0.0 °C	0.0 °C	0.0 °C - 0.0 °C	0.0 °C	0.0 °C - 0.0 °C	0.0 °C	0.0 °C - 0.0 °C	0.0 °C	0.0 °C - 0.0 °C	0.0 °C	0.0 °C - 0.0 °C	0.0 °C	0.0 °C - 0.0 °C	0.0 °C	0.0 °C - 0.0 °C	0.0 °C	0.0 °C - 0.0 °C	0.0 °C	0.0 °C - 0.0 °C	0.0 °C	0.0 °C - 0.0 °C	0.0 °C	0.0 °C - 0.0 °C	0.0 °C	0.0 °C - 0.0 °C	0.0 °C	0.0 °C - 0.0001 °C	0.0001 °C	0.0 °C - 0.0001 °C	0.0003 °C	0.0002 °C - 0.0004 °C	0.0 °C	0.0 °C - 0.0 °C
			Multiplication of preindustrial probability (-)	1.0	1.0 - 1.0	1.0	1.0 - 1.0	>10'000	56.74 - >10'000	1.0	1.0 - 1.0	1.0	1.0 - 1.0	1.0	1.0 - 1.0	1.0	1.0 - 1.0	1.0	1.0 - 1.0	1.0	1.0 - 1.0	1.0	1.0 - 1.0	1.0	1.0 - 1.0	1.0	1.0 - 1.0	1.0	1.0 - 1.0	1.0	1.0 - 1.0	1.0	1.0 - 1.0	1.0	1.0 - 1.0	1.0	1.0 - 1.0	1.0	1.0 - 1.0	1.01	1.0 - >10'000	1.01	1.0 - >10'000	1.0	1.0 - >10'000	>10'000	1.12 - >10'000	1.0	1.0 - 1.0
		EVRAZ	Contribution to intensity (°C)	0.0003 °C	0.0 °C - 0.0006 °C	0.0003 °C	-0.0001 °C - 0.0007 °C	0.0007 °C	0.0003 °C - 0.0009 °C	0.0 °C	0.0 °C - 0.0 °C	0.0001 °C	0.0 °C - 0.0001 °C	0.0002 °C	0.0001 °C - 0.0002 °C	0.0005 °C	0.0003 °C - 0.0007 °C	0.0001 °C	0.0001 °C - 0.0001 °C	0.0003 °C	0.0002 °C - 0.0004 °C	0.0003 °C	0.0002 °C - 0.0005 °C	0.0004 °C	0.0002 °C - 0.0005 °C	0.0005 °C	0.0002 °C - 0.0007 °C	0.0005 °C	0.0003 °C - 0.0006 °C	0.0005 °C	0.0002 °C - 0.0007 °C	0.0006 °C	0.0002 °C - 0.0008 °C	0.0007 °C	0.0005 °C - 0.001 °C	0.0008 °C	0.0005 °C - 0.001 °C	0.0008 °C	0.0003 °C - 0.0013 °C	0.0007 °C	0.0005 °C - 0.001 °C	0.001 °C	0.0006 °C - 0.0014 °C	0.0007 °C	0.0002 °C - 0.001 °C	0.0012 °C	0.0007 °C - 0.0016 °C	0.0 °C	0.0 °C - 0.0 °C
			Multiplication of preindustrial probability (-)	1.01	1.0 - >10'000	1.0	1.0 - 1.33	>10'000	1117.02 - >10'000	1.0	1.0 - >10'000	1.06	1.0 - >10'000	1.01	1.0 - >10'000	>10'000	1.01 - >10'000	1.01	1.0 - >10'000	2.36	1.0 - >10'000	1.0	1.0 - 1.0	1.0	1.0 - 1.0	>10'000	1.01 - >10'000	1.0	1.0 - 1.14	>10'000	1.08 - >10'000	1.0	1.0 - 1.03	35.36	1.01 - >10'000	>10'000	1.1 - >10'000	>10'000	1.0 - >10'000	3.11	1.0 - >10'000	1.26	1.0 - >10'000	1.01	1.0 - >10'000	>10'000	1.54 - >10'000	1.0	1.0 - 1.0
		Elgaugol	Contribution to intensity (°C)	0.0 °C	0.0 °C - 0.0 °C	0.0 °C	0.0 °C - 0.0 °C	0.0 °C	0.0 °C - 0.0 °C	0.0 °C	0.0 °C - 0.0 °C	0.0 °C	0.0 °C - 0.0 °C	0.0 °C	0.0 °C - 0.0 °C	0.0 °C	0.0 °C - 0.0 °C	0.0 °C	0.0 °C - 0.0 °C	0.0 °C	0.0 °C - 0.0 °C	0.0 °C	0.0 °C - 0.0 °C	0.0 °C	0.0 °C - 0.0 °C	0.0 °C	0.0 °C - 0.0 °C	0.0 °C	0.0 °C - 0.0 °C	0.0 °C	0.0 °C - 0.0 °C	0.0 °C	0.0 °C - 0.0 °C	0.0 °C	0.0 °C - 0.0 °C	0.0 °C	0.0 °C - 0.0 °C	0.0 °C	0.0 °C - 0.0 °C	0.0 °C	0.0 °C - 0.0 °C	0.0 °C	0.0 °C - 0.0 °C	0.0 °C	0.0 °C - 0.0 °C	0.0 °C	0.0 °C - 0.0 °C	0.0 °C	0.0 °C - 0.0 °C
			Multiplication of preindustrial probability (-)	1.0	1.0 - 1.0	1.0	1.0 - 1.0	1.0	1.0 - 1.0	1.0	1.0 - 1.0	1.0	1.0 - 1.0	1.0	1.0 - 1.0	1.0	1.0 - 1.0	1.0	1.0 - 1.0	1.0	1.0 - 1.0	1.0	1.0 - 1.0	1.0	1.0 - 1.0	1.0	1.0 - 1.0	1.0	1.0 - 1.0	1.0	1.0 - 1.0	1.0	1.0 - 1.0	1.0	1.0 - 1.0	1.0	1.0 - 1.0	1.0	1.0 - 1.0	1.0	1.0 - 1.0	1.0	1.0 - 1.0	1.0	1.0 - 1.0	>10'000	1.01 - >10'000	1.0	1.0 - 1.0
		En+ Group	Contribution to intensity (°C)	0.0002 °C	0.0 °C - 0.0003 °C	0.0002 °C	-0.0001 °C - 0.0004 °C	0.0004 °C	0.0002 °C - 0.0006 °C	0.0 °C	0.0 °C - 0.0001 °C	0.0001 °C	0.0 °C - 0.0001 °C	0.0001 °C	0.0001 °C - 0.0002 °C	0.0003 °C	0.0002 °C - 0.0004 °C	0.0001 °C	0.0001 °C - 0.0001 °C	0.0002 °C	0.0001 °C - 0.0003 °C	0.0002 °C	0.0001 °C - 0.0003 °C	0.0002 °C	0.0001 °C - 0.0003 °C	0.0003 °C	0.0001 °C - 0.0004 °C	0.0003 °C	0.0002 °C - 0.0004 °C	0.0003 °C	0.0001 °C - 0.0004 °C	0.0004 °C	0.0001 °C - 0.0005 °C	0.0005 °C	0.0003 °C - 0.0007 °C	0.0005 °C	0.0003 °C - 0.0006 °C	0.0005 °C	0.0002 °C - 0.0008 °C	0.0005 °C	0.0003 °C - 0.0006 °C	0.0006 °C	0.0003 °C - 0.0009 °C	0.0004 °C	0.0001 °C - 0.0006 °C	0.0007 °C	0.0004 °C - 0.001 °C	0.0 °C	0.0 °C - 0.0 °C
			Multiplication of preindustrial probability (-)	1.01	1.0 - >10'000	1.0	1.0 - 1.21	>10'000	707.52 - >10'000	1.0	1.0 - >10'000	1.05	1.0 - >10'000	1.0	1.0 - >10'000	>10'000	1.01 - >10'000	1.01	1.0 - >10'000	1.88	1.0 - >10'000	1.0	1.0 - 1.0	1.0	1.0 - 1.0	>10'000	1.0 - >10'000	1.0	1.0 - 1.08	>10'000	1.05 - >10'000	1.0	1.0 - 1.02	23.03	1.0 - >10'000	>10'000	1.07 - >10'000	>10'000	1.0 - >10'000	2.35	1.0 - >10'000	1.17	1.0 - >10'000	1.0	1.0 - >10'000	>10'000	1.33 - >10'000	1.0	1.0 - 1.0
		Gazprom	Contribution to intensity (°C)	0.0176 °C	0.0005 °C - 0.0393 °C	0.0167 °C	-0.0058 °C - 0.0372 °C	0.0298 °C	0.0141 °C - 0.0423 °C	0.0194 °C	0.0112 °C - 0.0268 °C	0.0148 °C	0.0051 °C - 0.0263 °C	0.0247 °C	0.0162 °C - 0.0326 °C	0.0282 °C	0.0143 °C - 0.0393 °C	0.0208 °C	0.0144 °C - 0.0281 °C	0.0268 °C	0.0192 °C - 0.0355 °C	0.0246 °C	0.0128 °C - 0.0344 °C	0.0256 °C	0.0131 °C - 0.0356 °C	0.0296 °C	0.0144 °C - 0.0417 °C	0.0289 °C	0.0184 °C - 0.0386 °C	0.0282 °C	0.0128 °C - 0.0378 °C	0.0298 °C	0.0125 °C - 0.0418 °C	0.038 °C	0.0246 °C - 0.0541 °C	0.039 °C	0.0264 °C - 0.0521 °C	0.0428 °C	0.0146 °C - 0.0664 °C	0.0358 °C	0.023 °C - 0.0482 °C	0.045 °C	0.0252 °C - 0.0661 °C	0.0286 °C	0.0083 °C - 0.0449 °C	0.0477 °C	0.029 °C - 0.0652 °C	0.011 °C	0.0045 °C - 0.0194 °C
			Multiplication of preindustrial probability (-)	1.79	1.01 - >10'000	1.21	1.02 - 18.88	>10'000	>10'000 - >10'000	2.06	1.05 - >10'000	12.59	1.03 - >10'000	1.86	1.08 - >10'000	>10'000	1.68 - >10'000	2.15	1.08 - >10'000	120.7	1.37 - >10'000	1.06	1.02 - 1.27	1.01	1.0 - 1.01	>10'000	1.48 - >10'000	1.22	1.04 - 9.24	>10'000	5.17 - >10'000	1.11	1.03 - 2.83	1778.5	1.28 - >10'000	>10'000	6.29 - >10'000	>10'000	1.12 - >10'000	106.47	1.2 - >10'000	13.04	1.13 - >10'000	1.26	1.05 - >10'000	>10'000	22.18 - >10'000	1.01	1.0 - 1.03
		Kuzbasskaya Toplivnaya	Contribution to intensity (°C)	0.0 °C	0.0 °C - 0.0001 °C	0.0001 °C	-0.0 °C - 0.0001 °C	0.0002 °C	0.0001 °C - 0.0002 °C	0.0 °C	0.0 °C - 0.0 °C	0.0 °C	0.0 °C - 0.0 °C	0.0 °C	0.0 °C - 0.0 °C	0.0001 °C	0.0 °C - 0.0001 °C	0.0 °C	0.0 °C - 0.0 °C	0.0 °C	0.0 °C - 0.0 °C	0.0 °C	0.0 °C - 0.0 °C	0.0 °C	0.0 °C - 0.0001 °C	0.0001 °C	0.0 °C - 0.0001 °C	0.0001 °C	0.0 °C - 0.0001 °C	0.0001 °C	0.0 °C - 0.0001 °C	0.0001 °C	0.0 °C - 0.0001 °C	0.0002 °C	0.0001 °C - 0.0002 °C	0.0002 °C	0.0001 °C - 0.0002 °C	0.0002 °C	0.0001 °C - 0.0003 °C	0.0002 °C	0.0001 °C - 0.0002 °C	0.0003 °C	0.0001 °C - 0.0004 °C	0.0002 °C	0.0001 °C - 0.0003 °C	0.0004 °C	0.0002 °C - 0.0005 °C	0.0 °C	0.0 °C - 0.0 °C
			Multiplication of preindustrial probability (-)	1.0	1.0 - >10'000	1.0	1.0 - 1.06	>10'000	288.22 - >10'000	1.0	1.0 - >10'000	1.0	1.0 - >10'000	1.0	1.0 - >10'000	>10'000	1.0 - >10'000	1.0	1.0 - >10'000	1.12	1.0 - >10'000	1.0	1.0 - 1.0	1.0	1.0 - 1.0	>10'000	1.0 - >10'000	1.0	1.0 - 1.02	>10'000	1.01 - >10'000	1.0	1.0 - 1.01	8.16	1.0 - >10'000	>10'000	1.02 - >10'000	>10'000	1.0 - >10'000	1.48	1.0 - >10'000	1.07	1.0 - >10'000	1.0	1.0 - >10'000	>10'000	1.17 - >10'000	1.0	1.0 - 1.0
		Kuzbassrazrezugol	Contribution to intensity (°C)	0.0005 °C	0.0 °C - 0.0011 °C	0.0006 °C	-0.0002 °C - 0.0014 °C	0.0013 °C	0.0006 °C - 0.0019 °C	0.0002 °C	0.0001 °C - 0.0003 °C	0.0002 °C	0.0001 °C - 0.0004 °C	0.0005 °C	0.0003 °C - 0.0006 °C	0.001 °C	0.0005 °C - 0.0014 °C	0.0003 °C	0.0002 °C - 0.0004 °C	0.0006 °C	0.0005 °C - 0.0008 °C	0.0006 °C	0.0003 °C - 0.0009 °C	0.0007 °C	0.0004 °C - 0.001 °C	0.0009 °C	0.0004 °C - 0.0013 °C	0.001 °C	0.0006 °C - 0.0013 °C	0.001 °C	0.0005 °C - 0.0014 °C	0.0011 °C	0.0005 °C - 0.0016 °C	0.0015 °C	0.001 °C - 0.0022 °C	0.0016 °C	0.0011 °C - 0.0021 °C	0.0017 °C	0.0006 °C - 0.0027 °C	0.0015 °C	0.001 °C - 0.002 °C	0.002 °C	0.0011 °C - 0.003 °C	0.0013 °C	0.0004 °C - 0.0021 °C	0.0023 °C	0.0014 °C - 0.0031 °C	0.0001 °C	0.0 °C - 0.0001 °C
			Multiplication of preindustrial probability (-)	1.02	1.0 - >10'000	1.01	1.0 - 1.69	>10'000	2274.99 - >10'000	1.01	1.0 - >10'000	1.18	1.0 - >10'000	1.02	1.0 - >10'000	>10'000	1.03 - >10'000	1.02	1.0 - >10'000	3.83	1.01 - >10'000	1.0	1.0 - 1.01	1.0	1.0 - 1.0	>10'000	1.01 - >10'000	1.01	1.0 - 1.27	>10'000	1.16 - >10'000	1.0	1.0 - 1.07	72.7	1.01 - >10'000	>10'000	1.22 - >10'000	>10'000	1.0 - >10'000	5.39	1.01 - >10'000	1.54	1.01 - >10'000	1.01	1.0 - >10'000	>10'000	2.04 - >10'000	1.0	1.0 - 1.0
		Lukoil	Contribution to intensity (°C)	0.0014 °C	0.0 °C - 0.0031 °C	0.0017 °C	-0.0006 °C - 0.0039 °C	0.0037 °C	0.0017 °C - 0.0052 °C	0.0007 °C	0.0004 °C - 0.001 °C	0.0007 °C	0.0003 °C - 0.0013 °C	0.0014 °C	0.0009 °C - 0.0018 °C	0.0028 °C	0.0014 °C - 0.0039 °C	0.001 °C	0.0007 °C - 0.0014 °C	0.0018 °C	0.0013 °C - 0.0024 °C	0.0018 °C	0.0009 °C - 0.0025 °C	0.002 °C	0.001 °C - 0.0028 °C	0.0025 °C	0.0012 °C - 0.0035 °C	0.0026 °C	0.0017 °C - 0.0035 °C	0.0028 °C	0.0013 °C - 0.0038 °C	0.0031 °C	0.0013 °C - 0.0043 °C	0.0041 °C	0.0027 °C - 0.0059 °C	0.0042 °C	0.0029 °C - 0.0057 °C	0.0047 °C	0.0016 °C - 0.0072 °C	0.0041 °C	0.0026 °C - 0.0055 °C	0.0055 °C	0.0031 °C - 0.0081 °C	0.0036 °C	0.0011 °C - 0.0057 °C	0.0065 °C	0.0039 °C - 0.0089 °C	0.0003 °C	0.0001 °C - 0.0006 °C
			Multiplication of preindustrial probability (-)	1.06	1.0 - >10'000	1.02	1.0 - 2.86	>10'000	6231.16 - >10'000	1.04	1.0 - >10'000	1.59	1.0 - >10'000	1.05	1.0 - >10'000	>10'000	1.07 - >10'000	1.06	1.0 - >10'000	9.05	1.03 - >10'000	1.0	1.0 - 1.02	1.0	1.0 - 1.0	>10'000	1.04 - >10'000	1.02	1.0 - 1.73	>10'000	1.42 - >10'000	1.01	1.0 - 1.19	195.01	1.03 - >10'000	>10'000	1.59 - >10'000	>10'000	1.01 - >10'000	12.96	1.02 - >10'000	2.48	1.02 - >10'000	1.03	1.01 - >10'000	>10'000	3.92 - >10'000	1.0	1.0 - 1.0
		Mechel	Contribution to intensity (°C)	0.0002 °C	0.0 °C - 0.0005 °C	0.0003 °C	-0.0001 °C - 0.0007 °C	0.0007 °C	0.0003 °C - 0.001 °C	0.0001 °C	0.0 °C - 0.0001 °C	0.0001 °C	0.0 °C - 0.0001 °C	0.0002 °C	0.0001 °C - 0.0002 °C	0.0005 °C	0.0003 °C - 0.0007 °C	0.0001 °C	0.0001 °C - 0.0002 °C	0.0002 °C	0.0002 °C - 0.0003 °C	0.0003 °C	0.0001 °C - 0.0004 °C	0.0003 °C	0.0002 °C - 0.0004 °C	0.0004 °C	0.0002 °C - 0.0006 °C	0.0004 °C	0.0003 °C - 0.0006 °C	0.0005 °C	0.0002 °C - 0.0007 °C	0.0006 °C	0.0002 °C - 0.0008 °C	0.0008 °C	0.0005 °C - 0.0011 °C	0.0008 °C	0.0006 °C - 0.0011 °C	0.0009 °C	0.0003 °C - 0.0014 °C	0.0008 °C	0.0005 °C - 0.0011 °C	0.0011 °C	0.0006 °C - 0.0016 °C	0.0007 °C	0.0002 °C - 0.0011 °C	0.0012 °C	0.0007 °C - 0.0017 °C	0.0 °C	0.0 °C - 0.0 °C
			Multiplication of preindustrial probability (-)	1.01	1.0 - >10'000	1.0	1.0 - 1.35	>10'000	1228.93 - >10'000	1.0	1.0 - >10'000	1.07	1.0 - >10'000	1.01	1.0 - >10'000	>10'000	1.01 - >10'000	1.01	1.0 - >10'000	2.11	1.0 - >10'000	1.0	1.0 - 1.0	1.0	1.0 - 1.0	>10'000	1.01 - >10'000	1.0	1.0 - 1.13	>10'000	1.08 - >10'000	1.0	1.0 - 1.04	38.46	1.01 - >10'000	>10'000	1.11 - >10'000	>10'000	1.0 - >10'000	3.33	1.0 - >10'000	1.29	1.0 - >10'000	1.01	1.0 - >10'000	>10'000	1.55 - >10'000	1.0	1.0 - 1.0
		Novatek	Contribution to intensity (°C)	0.0002 °C	0.0 °C - 0.0005 °C	0.0005 °C	-0.0002 °C - 0.0011 °C	0.0014 °C	0.0007 °C - 0.002 °C	0.0 °C	0.0 °C - 0.0 °C	0.0 °C	0.0 °C - 0.0001 °C	0.0001 °C	0.0001 °C - 0.0001 °C	0.0007 °C	0.0004 °C - 0.001 °C	0.0 °C	0.0 °C - 0.0001 °C	0.0002 °C	0.0002 °C - 0.0003 °C	0.0003 °C	0.0001 °C - 0.0004 °C	0.0003 °C	0.0002 °C - 0.0005 °C	0.0005 °C	0.0002 °C - 0.0007 °C	0.0005 °C	0.0004 °C - 0.0007 °C	0.0007 °C	0.0003 °C - 0.001 °C	0.0009 °C	0.0004 °C - 0.0013 °C	0.0013 °C	0.0008 °C - 0.0019 °C	0.0013 °C	0.0009 °C - 0.0018 °C	0.0015 °C	0.0005 °C - 0.0023 °C	0.0014 °C	0.0009 °C - 0.0019 °C	0.0022 °C	0.0012 °C - 0.0032 °C	0.0015 °C	0.0004 °C - 0.0024 °C	0.0031 °C	0.0019 °C - 0.0043 °C	0.0 °C	0.0 °C - 0.0 °C
			Multiplication of preindustrial probability (-)	1.01	1.0 - >10'000	1.01	1.0 - 1.54	>10'000	2446.93 - >10'000	1.0	1.0 - >10'000	1.02	1.0 - >10'000	1.0	1.0 - >10'000	>10'000	1.02 - >10'000	1.0	1.0 - >10'000	2.0	1.0 - >10'000	1.0	1.0 - 1.0	1.0	1.0 - 1.0	>10'000	1.01 - >10'000	1.0	1.0 - 1.15	>10'000	1.11 - >10'000	1.0	1.0 - 1.05	62.11	1.01 - >10'000	>10'000	1.19 - >10'000	>10'000	1.0 - >10'000	5.08	1.01 - >10'000	1.58	1.01 - >10'000	1.01	1.0 - >10'000	>10'000	2.4 - >10'000	1.0	1.0 - 1.0
		Novaya Gornaya	Contribution to intensity (°C)	0.0001 °C	0.0 °C - 0.0002 °C	0.0001 °C	-0.0001 °C - 0.0003 °C	0.0003 °C	0.0002 °C - 0.0005 °C	0.0 °C	0.0 °C - 0.0 °C	0.0 °C	0.0 °C - 0.0 °C	0.0001 °C	0.0 °C - 0.0001 °C	0.0002 °C	0.0001 °C - 0.0003 °C	0.0 °C	0.0 °C - 0.0001 °C	0.0001 °C	0.0001 °C - 0.0001 °C	0.0001 °C	0.0001 °C - 0.0002 °C	0.0001 °C	0.0001 °C - 0.0002 °C	0.0002 °C	0.0001 °C - 0.0003 °C	0.0002 °C	0.0001 °C - 0.0003 °C	0.0002 °C	0.0001 °C - 0.0003 °C	0.0003 °C	0.0001 °C - 0.0004 °C	0.0004 °C	0.0002 °C - 0.0005 °C	0.0004 °C	0.0002 °C - 0.0005 °C	0.0004 °C	0.0001 °C - 0.0006 °C	0.0004 °C	0.0002 °C - 0.0005 °C	0.0005 °C	0.0003 °C - 0.0007 °C	0.0003 °C	0.0001 °C - 0.0005 °C	0.0006 °C	0.0003 °C - 0.0008 °C	0.0 °C	0.0 °C - 0.0 °C
			Multiplication of preindustrial probability (-)	1.0	1.0 - >10'000	1.0	1.0 - 1.16	>10'000	545.94 - >10'000	1.0	1.0 - >10'000	1.02	1.0 - >10'000	1.0	1.0 - >10'000	>10'000	1.01 - >10'000	1.0	1.0 - >10'000	1.49	1.0 - >10'000	1.0	1.0 - 1.0	1.0	1.0 - 1.0	>10'000	1.0 - >10'000	1.0	1.0 - 1.06	>10'000	1.04 - >10'000	1.0	1.0 - 1.02	17.62	1.0 - >10'000	>10'000	1.05 - >10'000	>10'000	1.0 - >10'000	2.03	1.0 - >10'000	1.13	1.0 - >10'000	1.0	1.0 - >10'000	>10'000	1.26 - >10'000	1.0	1.0 - 1.0
		Rosneft	Contribution to intensity (°C)	0.0021 °C	0.0001 °C - 0.0048 °C	0.0024 °C	-0.0008 °C - 0.0054 °C	0.0057 °C	0.0027 °C - 0.008 °C	0.0018 °C	0.001 °C - 0.0025 °C	0.0015 °C	0.0005 °C - 0.0026 °C	0.0025 °C	0.0017 °C - 0.0034 °C	0.0039 °C	0.002 °C - 0.0054 °C	0.002 °C	0.0014 °C - 0.0028 °C	0.003 °C	0.0022 °C - 0.004 °C	0.0029 °C	0.0015 °C - 0.004 °C	0.0031 °C	0.0016 °C - 0.0043 °C	0.0037 °C	0.0018 °C - 0.0052 °C	0.0037 °C	0.0024 °C - 0.005 °C	0.0039 °C	0.0018 °C - 0.0052 °C	0.0043 °C	0.0018 °C - 0.0061 °C	0.0059 °C	0.0038 °C - 0.0084 °C	0.006 °C	0.0041 °C - 0.008 °C	0.0066 °C	0.0022 °C - 0.0103 °C	0.0059 °C	0.0038 °C - 0.008 °C	0.0086 °C	0.0048 °C - 0.0126 °C	0.0058 °C	0.0017 °C - 0.0091 °C	0.0113 °C	0.0069 °C - 0.0154 °C	0.001 °C	0.0004 °C - 0.0018 °C
			Multiplication of preindustrial probability (-)	1.1	1.0 - >10'000	1.03	1.0 - 3.6	>10'000	9623.36 - >10'000	1.1	1.0 - >10'000	2.14	1.0 - >10'000	1.09	1.01 - >10'000	>10'000	1.1 - >10'000	1.11	1.01 - >10'000	14.48	1.04 - >10'000	1.01	1.0 - 1.03	1.0	1.0 - 1.0	>10'000	1.06 - >10'000	1.03	1.01 - 2.05	>10'000	1.59 - >10'000	1.02	1.0 - 1.27	276.41	1.04 - >10'000	>10'000	1.83 - >10'000	>10'000	1.02 - >10'000	18.41	1.03 - >10'000	3.29	1.03 - >10'000	1.05	1.01 - >10'000	>10'000	6.08 - >10'000	1.0	1.0 - 1.0
		Russian Coal	Contribution to intensity (°C)	0.0 °C	0.0 °C - 0.0001 °C	0.0001 °C	-0.0 °C - 0.0002 °C	0.0002 °C	0.0001 °C - 0.0003 °C	0.0 °C	0.0 °C - 0.0 °C	0.0 °C	0.0 °C - 0.0 °C	0.0 °C	0.0 °C - 0.0 °C	0.0001 °C	0.0001 °C - 0.0002 °C	0.0 °C	0.0 °C - 0.0 °C	0.0 °C	0.0 °C - 0.0 °C	0.0 °C	0.0 °C - 0.0 °C	0.0 °C	0.0 °C - 0.0001 °C	0.0001 °C	0.0 °C - 0.0001 °C	0.0001 °C	0.0001 °C - 0.0001 °C	0.0001 °C	0.0001 °C - 0.0002 °C	0.0002 °C	0.0001 °C - 0.0002 °C	0.0002 °C	0.0002 °C - 0.0003 °C	0.0002 °C	0.0002 °C - 0.0003 °C	0.0003 °C	0.0001 °C - 0.0004 °C	0.0002 °C	0.0002 °C - 0.0003 °C	0.0004 °C	0.0002 °C - 0.0005 °C	0.0002 °C	0.0001 °C - 0.0004 °C	0.0005 °C	0.0003 °C - 0.0007 °C	0.0 °C	0.0 °C - 0.0 °C
			Multiplication of preindustrial probability (-)	1.0	1.0 - >10'000	1.0	1.0 - 1.1	>10'000	411.88 - >10'000	1.0	1.0 - 1.0	1.0	1.0 - 1.0	1.0	1.0 - 1.0	>10'000	1.0 - >10'000	1.0	1.0 - 1.0	1.05	1.0 - >10'000	1.0	1.0 - 1.0	1.0	1.0 - 1.0	>10'000	1.0 - >10'000	1.0	1.0 - 1.03	>10'000	1.02 - >10'000	1.0	1.0 - 1.01	12.02	1.0 - >10'000	>10'000	1.03 - >10'000	>10'000	1.0 - >10'000	1.72	1.0 - >10'000	1.1	1.0 - >10'000	1.0	1.0 - >10'000	>10'000	1.22 - >10'000	1.0	1.0 - 1.0
		SDS Coal	Contribution to intensity (°C)	0.0 °C	0.0 °C - 0.0001 °C	0.0001 °C	-0.0 °C - 0.0003 °C	0.0004 °C	0.0002 °C - 0.0005 °C	0.0 °C	0.0 °C - 0.0 °C	0.0 °C	0.0 °C - 0.0 °C	0.0 °C	0.0 °C - 0.0 °C	0.0002 °C	0.0001 °C - 0.0002 °C	0.0 °C	0.0 °C - 0.0 °C	0.0 °C	0.0 °C - 0.0 °C	0.0 °C	0.0 °C - 0.0 °C	0.0 °C	0.0 °C - 0.0001 °C	0.0001 °C	0.0 °C - 0.0001 °C	0.0001 °C	0.0001 °C - 0.0001 °C	0.0002 °C	0.0001 °C - 0.0002 °C	0.0002 °C	0.0001 °C - 0.0003 °C	0.0003 °C	0.0002 °C - 0.0004 °C	0.0003 °C	0.0002 °C - 0.0004 °C	0.0004 °C	0.0001 °C - 0.0005 °C	0.0003 °C	0.0002 °C - 0.0005 °C	0.0006 °C	0.0003 °C - 0.0008 °C	0.0004 °C	0.0001 °C - 0.0006 °C	0.0008 °C	0.0005 °C - 0.0011 °C	0.0 °C	0.0 °C - 0.0 °C
			Multiplication of preindustrial probability (-)	1.0	1.0 - >10'000	1.0	1.0 - 1.12	>10'000	642.75 - >10'000	1.0	1.0 - 1.0	1.0	1.0 - 1.0	1.0	1.0 - 1.0	>10'000	1.0 - >10'000	1.0	1.0 - 1.0	1.04	1.0 - >10'000	1.0	1.0 - 1.0	1.0	1.0 - 1.0	>10'000	1.0 - >10'000	1.0	1.0 - 1.03	>10'000	1.02 - >10'000	1.0	1.0 - 1.01	15.76	1.0 - >10'000	>10'000	1.04 - >10'000	>10'000	1.0 - >10'000	2.03	1.0 - >10'000	1.15	1.0 - >10'000	1.0	1.0 - >10'000	>10'000	1.35 - >10'000	1.0	1.0 - 1.0
		SUEK	Contribution to intensity (°C)	0.0007 °C	0.0 °C - 0.0015 °C	0.001 °C	-0.0004 °C - 0.0023 °C	0.0023 °C	0.0011 °C - 0.0032 °C	0.0 °C	0.0 °C - 0.0001 °C	0.0002 °C	0.0001 °C - 0.0003 °C	0.0004 °C	0.0003 °C - 0.0005 °C	0.0016 °C	0.0008 °C - 0.0022 °C	0.0002 °C	0.0002 °C - 0.0003 °C	0.0007 °C	0.0005 °C - 0.001 °C	0.0008 °C	0.0004 °C - 0.0011 °C	0.001 °C	0.0005 °C - 0.0013 °C	0.0013 °C	0.0006 °C - 0.0018 °C	0.0014 °C	0.0009 °C - 0.0018 °C	0.0016 °C	0.0007 °C - 0.0021 °C	0.0018 °C	0.0008 °C - 0.0025 °C	0.0025 °C	0.0016 °C - 0.0035 °C	0.0025 °C	0.0017 °C - 0.0034 °C	0.0028 °C	0.0009 °C - 0.0043 °C	0.0025 °C	0.0016 °C - 0.0033 °C	0.0035 °C	0.0019 °C - 0.0051 °C	0.0023 °C	0.0007 °C - 0.0036 °C	0.0043 °C	0.0026 °C - 0.0058 °C	0.0 °C	0.0 °C - 0.0 °C
			Multiplication of preindustrial probability (-)	1.03	1.0 - >10'000	1.01	1.0 - 2.09	>10'000	3902.36 - >10'000	1.0	1.0 - >10'000	1.12	1.0 - >10'000	1.01	1.0 - >10'000	>10'000	1.04 - >10'000	1.01	1.0 - >10'000	4.22	1.01 - >10'000	1.0	1.0 - 1.01	1.0	1.0 - 1.0	>10'000	1.02 - >10'000	1.01	1.0 - 1.39	>10'000	1.24 - >10'000	1.01	1.0 - 1.11	116.52	1.02 - >10'000	>10'000	1.35 - >10'000	>10'000	1.01 - >10'000	8.24	1.01 - >10'000	1.92	1.01 - >10'000	1.02	1.0 - >10'000	>10'000	2.92 - >10'000	1.0	1.0 - 1.0
		Severstal	Contribution to intensity (°C)	0.0001 °C	0.0 °C - 0.0003 °C	0.0002 °C	-0.0001 °C - 0.0004 °C	0.0004 °C	0.0002 °C - 0.0005 °C	0.0 °C	0.0 °C - 0.0001 °C	0.0001 °C	0.0 °C - 0.0001 °C	0.0001 °C	0.0001 °C - 0.0001 °C	0.0003 °C	0.0001 °C - 0.0004 °C	0.0001 °C	0.0001 °C - 0.0001 °C	0.0001 °C	0.0001 °C - 0.0002 °C	0.0002 °C	0.0001 °C - 0.0002 °C	0.0002 °C	0.0001 °C - 0.0002 °C	0.0002 °C	0.0001 °C - 0.0003 °C	0.0002 °C	0.0002 °C - 0.0003 °C	0.0003 °C	0.0001 °C - 0.0004 °C	0.0003 °C	0.0001 °C - 0.0004 °C	0.0004 °C	0.0003 °C - 0.0006 °C	0.0004 °C	0.0003 °C - 0.0006 °C	0.0005 °C	0.0002 °C - 0.0007 °C	0.0004 °C	0.0003 °C - 0.0005 °C	0.0005 °C	0.0003 °C - 0.0008 °C	0.0004 °C	0.0001 °C - 0.0006 °C	0.0006 °C	0.0004 °C - 0.0009 °C	0.0 °C	0.0 °C - 0.0 °C
			Multiplication of preindustrial probability (-)	1.01	1.0 - >10'000	1.0	1.0 - 1.18	>10'000	619.4 - >10'000	1.0	1.0 - >10'000	1.04	1.0 - >10'000	1.0	1.0 - >10'000	>10'000	1.01 - >10'000	1.0	1.0 - >10'000	1.67	1.0 - >10'000	1.0	1.0 - 1.0	1.0	1.0 - 1.0	>10'000	1.0 - >10'000	1.0	1.0 - 1.07	>10'000	1.04 - >10'000	1.0	1.0 - 1.02	19.94	1.0 - >10'000	>10'000	1.06 - >10'000	>10'000	1.0 - >10'000	2.18	1.0 - >10'000	1.15	1.0 - >10'000	1.0	1.0 - >10'000	>10'000	1.28 - >10'000	1.0	1.0 - 1.0
		Stroyservis	Contribution to intensity (°C)	0.0 °C	0.0 °C - 0.0 °C	0.0 °C	-0.0 °C - 0.0001 °C	0.0001 °C	0.0001 °C - 0.0002 °C	0.0 °C	0.0 °C - 0.0 °C	0.0 °C	0.0 °C - 0.0 °C	0.0 °C	0.0 °C - 0.0 °C	0.0 °C	0.0 °C - 0.0001 °C	0.0 °C	0.0 °C - 0.0 °C	0.0 °C	0.0 °C - 0.0 °C	0.0 °C	0.0 °C - 0.0 °C	0.0 °C	0.0 °C - 0.0 °C	0.0 °C	0.0 °C - 0.0 °C	0.0 °C	0.0 °C - 0.0 °C	0.0 °C	0.0 °C - 0.0001 °C	0.0001 °C	0.0 °C - 0.0001 °C	0.0001 °C	0.0001 °C - 0.0001 °C	0.0001 °C	0.0001 °C - 0.0001 °C	0.0001 °C	0.0 °C - 0.0002 °C	0.0001 °C	0.0001 °C - 0.0001 °C	0.0002 °C	0.0001 °C - 0.0003 °C	0.0001 °C	0.0 °C - 0.0002 °C	0.0003 °C	0.0002 °C - 0.0004 °C	0.0 °C	0.0 °C - 0.0 °C
			Multiplication of preindustrial probability (-)	1.0	1.0 - >10'000	1.0	1.0 - 1.04	>10'000	207.56 - >10'000	1.0	1.0 - 1.0	1.0	1.0 - 1.0	1.0	1.0 - 1.0	>10'000	1.0 - >10'000	1.0	1.0 - 1.0	1.01	1.0 - >10'000	1.0	1.0 - 1.0	1.0	1.0 - 1.0	>10'000	1.0 - >10'000	1.0	1.0 - 1.01	>10'000	1.01 - >10'000	1.0	1.0 - 1.0	5.64	1.0 - >10'000	>10'000	1.01 - >10'000	>10'000	1.0 - >10'000	1.32	1.0 - >10'000	1.05	1.0 - >10'000	1.0	1.0 - >10'000	>10'000	1.14 - >10'000	1.0	1.0 - 1.0
		Surgutneftegas	Contribution to intensity (°C)	0.0008 °C	0.0 °C - 0.0019 °C	0.0011 °C	-0.0004 °C - 0.0025 °C	0.0023 °C	0.0011 °C - 0.0033 °C	0.0002 °C	0.0001 °C - 0.0003 °C	0.0003 °C	0.0001 °C - 0.0006 °C	0.0007 °C	0.0004 °C - 0.0009 °C	0.0018 °C	0.0009 °C - 0.0025 °C	0.0004 °C	0.0003 °C - 0.0006 °C	0.001 °C	0.0007 °C - 0.0013 °C	0.001 °C	0.0005 °C - 0.0015 °C	0.0012 °C	0.0006 °C - 0.0017 °C	0.0015 °C	0.0007 °C - 0.0022 °C	0.0016 °C	0.001 °C - 0.0022 °C	0.0018 °C	0.0008 °C - 0.0024 °C	0.002 °C	0.0008 °C - 0.0028 °C	0.0026 °C	0.0017 °C - 0.0037 °C	0.0027 °C	0.0018 °C - 0.0036 °C	0.003 °C	0.001 °C - 0.0046 °C	0.0026 °C	0.0017 °C - 0.0035 °C	0.0035 °C	0.0019 °C - 0.0051 °C	0.0023 °C	0.0007 °C - 0.0035 °C	0.004 °C	0.0024 °C - 0.0054 °C	0.0001 °C	0.0 °C - 0.0001 °C
			Multiplication of preindustrial probability (-)	1.04	1.0 - >10'000	1.01	1.0 - 2.18	>10'000	3915.81 - >10'000	1.01	1.0 - >10'000	1.25	1.0 - >10'000	1.02	1.0 - >10'000	>10'000	1.04 - >10'000	1.02	1.0 - >10'000	5.49	1.01 - >10'000	1.0	1.0 - 1.01	1.0	1.0 - 1.0	>10'000	1.02 - >10'000	1.01	1.0 - 1.45	>10'000	1.27 - >10'000	1.01	1.0 - 1.12	124.11	1.02 - >10'000	>10'000	1.37 - >10'000	>10'000	1.01 - >10'000	8.56	1.01 - >10'000	1.93	1.01 - >10'000	1.02	1.0 - >10'000	>10'000	2.8 - >10'000	1.0	1.0 - 1.0
		TALTEK	Contribution to intensity (°C)	0.0 °C	0.0 °C - 0.0 °C	0.0 °C	-0.0 °C - 0.0 °C	0.0001 °C	0.0 °C - 0.0001 °C	0.0 °C	0.0 °C - 0.0 °C	0.0 °C	0.0 °C - 0.0 °C	0.0 °C	0.0 °C - 0.0 °C	0.0 °C	0.0 °C - 0.0 °C	0.0 °C	0.0 °C - 0.0 °C	0.0 °C	0.0 °C - 0.0 °C	0.0 °C	0.0 °C - 0.0 °C	0.0 °C	0.0 °C - 0.0 °C	0.0 °C	0.0 °C - 0.0 °C	0.0 °C	0.0 °C - 0.0 °C	0.0 °C	0.0 °C - 0.0 °C	0.0 °C	0.0 °C - 0.0 °C	0.0 °C	0.0 °C - 0.0001 °C	0.0 °C	0.0 °C - 0.0001 °C	0.0 °C	0.0 °C - 0.0001 °C	0.0 °C	0.0 °C - 0.0001 °C	0.0001 °C	0.0 °C - 0.0001 °C	0.0001 °C	0.0 °C - 0.0001 °C	0.0001 °C	0.0001 °C - 0.0002 °C	0.0 °C	0.0 °C - 0.0 °C
			Multiplication of preindustrial probability (-)	1.0	1.0 - >10'000	1.0	1.0 - 1.02	>10'000	93.39 - >10'000	1.0	1.0 - 1.0	1.0	1.0 - >10'000	1.0	1.0 - >10'000	>10'000	1.0 - >10'000	1.0	1.0 - >10'000	1.01	1.0 - >10'000	1.0	1.0 - 1.0	1.0	1.0 - 1.0	>10'000	1.0 - >10'000	1.0	1.0 - 1.0	>10'000	1.0 - >10'000	1.0	1.0 - 1.0	3.0	1.0 - >10'000	>10'000	1.01 - >10'000	>10'000	1.0 - >10'000	1.14	1.0 - >10'000	1.02	1.0 - >10'000	1.0	1.0 - >10'000	>10'000	1.06 - >10'000	1.0	1.0 - 1.0
		Tatneft	Contribution to intensity (°C)	0.0003 °C	0.0 °C - 0.0008 °C	0.0004 °C	-0.0001 °C - 0.001 °C	0.0009 °C	0.0004 °C - 0.0013 °C	0.0002 °C	0.0001 °C - 0.0002 °C	0.0002 °C	0.0001 °C - 0.0003 °C	0.0003 °C	0.0002 °C - 0.0004 °C	0.0007 °C	0.0004 °C - 0.001 °C	0.0002 °C	0.0002 °C - 0.0003 °C	0.0005 °C	0.0003 °C - 0.0006 °C	0.0005 °C	0.0002 °C - 0.0006 °C	0.0005 °C	0.0003 °C - 0.0007 °C	0.0006 °C	0.0003 °C - 0.0009 °C	0.0006 °C	0.0004 °C - 0.0009 °C	0.0007 °C	0.0003 °C - 0.0009 °C	0.0008 °C	0.0003 °C - 0.0011 °C	0.001 °C	0.0007 °C - 0.0014 °C	0.001 °C	0.0007 °C - 0.0014 °C	0.0011 °C	0.0004 °C - 0.0018 °C	0.001 °C	0.0006 °C - 0.0013 °C	0.0013 °C	0.0007 °C - 0.002 °C	0.0009 °C	0.0003 °C - 0.0014 °C	0.0016 °C	0.001 °C - 0.0021 °C	0.0001 °C	0.0 °C - 0.0001 °C
			Multiplication of preindustrial probability (-)	1.02	1.0 - >10'000	1.01	1.0 - 1.46	>10'000	1516.24 - >10'000	1.01	1.0 - >10'000	1.14	1.0 - >10'000	1.01	1.0 - >10'000	>10'000	1.02 - >10'000	1.01	1.0 - >10'000	3.02	1.01 - >10'000	1.0	1.0 - 1.0	1.0	1.0 - 1.0	>10'000	1.01 - >10'000	1.0	1.0 - 1.18	>10'000	1.1 - >10'000	1.0	1.0 - 1.05	48.55	1.01 - >10'000	>10'000	1.14 - >10'000	>10'000	1.0 - >10'000	3.91	1.01 - >10'000	1.36	1.0 - >10'000	1.01	1.0 - >10'000	>10'000	1.71 - >10'000	1.0	1.0 - 1.0
	Turkmenistan	TurkmenGaz	Contribution to intensity (°C)	0.001 °C	0.0 °C - 0.0023 °C	0.0011 °C	-0.0004 °C - 0.0025 °C	0.0023 °C	0.0011 °C - 0.0033 °C	0.0008 °C	0.0005 °C - 0.0011 °C	0.0007 °C	0.0002 °C - 0.0012 °C	0.0012 °C	0.0008 °C - 0.0016 °C	0.0019 °C	0.0009 °C - 0.0026 °C	0.001 °C	0.0007 °C - 0.0013 °C	0.0015 °C	0.0011 °C - 0.0019 °C	0.0014 °C	0.0007 °C - 0.002 °C	0.0015 °C	0.0008 °C - 0.0021 °C	0.0018 °C	0.0009 °C - 0.0026 °C	0.0018 °C	0.0012 °C - 0.0024 °C	0.0019 °C	0.0008 °C - 0.0025 °C	0.002 °C	0.0009 °C - 0.0028 °C	0.0027 °C	0.0017 °C - 0.0038 °C	0.0027 °C	0.0019 °C - 0.0037 °C	0.003 °C	0.001 °C - 0.0047 °C	0.0026 °C	0.0017 °C - 0.0035 °C	0.0035 °C	0.002 °C - 0.0052 °C	0.0023 °C	0.0007 °C - 0.0036 °C	0.0041 °C	0.0025 °C - 0.0057 °C	0.0004 °C	0.0002 °C - 0.0008 °C
			Multiplication of preindustrial probability (-)	1.05	1.0 - >10'000	1.01	1.0 - 2.21	>10'000	3975.29 - >10'000	1.04	1.0 - >10'000	1.54	1.0 - >10'000	1.04	1.0 - >10'000	>10'000	1.05 - >10'000	1.05	1.0 - >10'000	7.54	1.02 - >10'000	1.0	1.0 - 1.02	1.0	1.0 - 1.0	>10'000	1.03 - >10'000	1.01	1.0 - 1.51	>10'000	1.28 - >10'000	1.01	1.0 - 1.12	126.17	1.02 - >10'000	>10'000	1.38 - >10'000	>10'000	1.01 - >10'000	8.66	1.01 - >10'000	1.94	1.01 - >10'000	1.02	1.0 - >10'000	>10'000	2.87 - >10'000	1.0	1.0 - 1.0
	Ukraine	DTEK	Contribution to intensity (°C)	0.0001 °C	0.0 °C - 0.0003 °C	0.0002 °C	-0.0001 °C - 0.0005 °C	0.0006 °C	0.0003 °C - 0.0009 °C	0.0 °C	0.0 °C - 0.0 °C	0.0 °C	0.0 °C - 0.0001 °C	0.0001 °C	0.0001 °C - 0.0001 °C	0.0003 °C	0.0002 °C - 0.0005 °C	0.0 °C	0.0 °C - 0.0001 °C	0.0001 °C	0.0001 °C - 0.0002 °C	0.0002 °C	0.0001 °C - 0.0002 °C	0.0002 °C	0.0001 °C - 0.0003 °C	0.0003 °C	0.0001 °C - 0.0004 °C	0.0003 °C	0.0002 °C - 0.0004 °C	0.0003 °C	0.0002 °C - 0.0004 °C	0.0004 °C	0.0002 °C - 0.0006 °C	0.0006 °C	0.0004 °C - 0.0008 °C	0.0006 °C	0.0004 °C - 0.0008 °C	0.0007 °C	0.0002 °C - 0.001 °C	0.0006 °C	0.0004 °C - 0.0008 °C	0.0009 °C	0.0005 °C - 0.0014 °C	0.0006 °C	0.0002 °C - 0.001 °C	0.0012 °C	0.0007 °C - 0.0017 °C	0.0 °C	0.0 °C - 0.0 °C
			Multiplication of preindustrial probability (-)	1.01	1.0 - >10'000	1.0	1.0 - 1.24	>10'000	1070.71 - >10'000	1.0	1.0 - >10'000	1.03	1.0 - >10'000	1.0	1.0 - >10'000	>10'000	1.01 - >10'000	1.0	1.0 - >10'000	1.64	1.0 - >10'000	1.0	1.0 - 1.0	1.0	1.0 - 1.0	>10'000	1.0 - >10'000	1.0	1.0 - 1.08	>10'000	1.05 - >10'000	1.0	1.0 - 1.02	28.46	1.0 - >10'000	>10'000	1.08 - >10'000	>10'000	1.0 - >10'000	2.82	1.0 - >10'000	1.25	1.0 - >10'000	1.01	1.0 - >10'000	>10'000	1.55 - >10'000	1.0	1.0 - 1.0
		Naftogaz	Contribution to intensity (°C)	0.0004 °C	0.0 °C - 0.0008 °C	0.0004 °C	-0.0001 °C - 0.0009 °C	0.0008 °C	0.0004 °C - 0.0011 °C	0.0001 °C	0.0001 °C - 0.0002 °C	0.0002 °C	0.0001 °C - 0.0003 °C	0.0003 °C	0.0002 °C - 0.0004 °C	0.0007 °C	0.0003 °C - 0.0009 °C	0.0002 °C	0.0002 °C - 0.0003 °C	0.0005 °C	0.0003 °C - 0.0006 °C	0.0005 °C	0.0002 °C - 0.0006 °C	0.0005 °C	0.0003 °C - 0.0007 °C	0.0006 °C	0.0003 °C - 0.0009 °C	0.0006 °C	0.0004 °C - 0.0009 °C	0.0007 °C	0.0003 °C - 0.0009 °C	0.0007 °C	0.0003 °C - 0.001 °C	0.001 °C	0.0006 °C - 0.0014 °C	0.001 °C	0.0007 °C - 0.0013 °C	0.0011 °C	0.0004 °C - 0.0017 °C	0.0009 °C	0.0006 °C - 0.0012 °C	0.0012 °C	0.0007 °C - 0.0018 °C	0.0008 °C	0.0002 °C - 0.0012 °C	0.0013 °C	0.0008 °C - 0.0018 °C	0.0001 °C	0.0 °C - 0.0001 °C
			Multiplication of preindustrial probability (-)	1.02	1.0 - >10'000	1.01	1.0 - 1.44	>10'000	1355.99 - >10'000	1.01	1.0 - >10'000	1.14	1.0 - >10'000	1.01	1.0 - >10'000	>10'000	1.02 - >10'000	1.01	1.0 - >10'000	3.03	1.01 - >10'000	1.0	1.0 - 1.0	1.0	1.0 - 1.0	>10'000	1.01 - >10'000	1.0	1.0 - 1.18	>10'000	1.1 - >10'000	1.0	1.0 - 1.05	46.07	1.01 - >10'000	>10'000	1.14 - >10'000	>10'000	1.0 - >10'000	3.71	1.01 - >10'000	1.32	1.0 - >10'000	1.01	1.0 - >10'000	>10'000	1.58 - >10'000	1.0	1.0 - 1.0
		Ukrainian Ministry of Fuel and Energy	Contribution to intensity (°C)	0.0013 °C	0.0 °C - 0.0028 °C	0.0012 °C	-0.0004 °C - 0.0026 °C	0.0018 °C	0.0009 °C - 0.0026 °C	0.0012 °C	0.0007 °C - 0.0016 °C	0.001 °C	0.0003 °C - 0.0018 °C	0.0017 °C	0.0011 °C - 0.0022 °C	0.002 °C	0.001 °C - 0.0028 °C	0.0014 °C	0.001 °C - 0.0019 °C	0.0019 °C	0.0014 °C - 0.0025 °C	0.0018 °C	0.0009 °C - 0.0025 °C	0.0018 °C	0.0009 °C - 0.0026 °C	0.0021 °C	0.001 °C - 0.003 °C	0.0021 °C	0.0013 °C - 0.0028 °C	0.002 °C	0.0009 °C - 0.0027 °C	0.0021 °C	0.0009 °C - 0.0029 °C	0.0026 °C	0.0017 °C - 0.0036 °C	0.0026 °C	0.0018 °C - 0.0035 °C	0.0029 °C	0.001 °C - 0.0045 °C	0.0023 °C	0.0015 °C - 0.0031 °C	0.0027 °C	0.0015 °C - 0.004 °C	0.0017 °C	0.0005 °C - 0.0026 °C	0.0024 °C	0.0015 °C - 0.0033 °C	0.0006 °C	0.0002 °C - 0.0011 °C
			Multiplication of preindustrial probability (-)	1.06	1.0 - >10'000	1.01	1.0 - 2.24	>10'000	3078.3 - >10'000	1.06	1.0 - >10'000	1.77	1.0 - >10'000	1.06	1.01 - >10'000	>10'000	1.05 - >10'000	1.08	1.01 - >10'000	9.48	1.03 - >10'000	1.0	1.0 - 1.02	1.0	1.0 - 1.0	>10'000	1.03 - >10'000	1.02	1.0 - 1.59	>10'000	1.3 - >10'000	1.01	1.0 - 1.13	120.64	1.02 - >10'000	>10'000	1.36 - >10'000	>10'000	1.01 - >10'000	7.84	1.01 - >10'000	1.73	1.01 - >10'000	1.02	1.0 - >10'000	>10'000	2.1 - >10'000	1.0	1.0 - 1.0
Latin America and Caribbean	Argentina	YPF	Contribution to intensity (°C)	0.0006 °C	0.0 °C - 0.0013 °C	0.0005 °C	-0.0002 °C - 0.001 °C	0.0009 °C	0.0004 °C - 0.0013 °C	0.0011 °C	0.0006 °C - 0.0015 °C	0.0007 °C	0.0002 °C - 0.0013 °C	0.0011 °C	0.0007 °C - 0.0015 °C	0.0008 °C	0.0004 °C - 0.0011 °C	0.001 °C	0.0007 °C - 0.0014 °C	0.001 °C	0.0007 °C - 0.0014 °C	0.0009 °C	0.0005 °C - 0.0012 °C	0.0009 °C	0.0004 °C - 0.0012 °C	0.0009 °C	0.0005 °C - 0.0013 °C	0.0009 °C	0.0006 °C - 0.0012 °C	0.0008 °C	0.0004 °C - 0.001 °C	0.0008 °C	0.0003 °C - 0.0011 °C	0.001 °C	0.0007 °C - 0.0015 °C	0.0011 °C	0.0007 °C - 0.0014 °C	0.0012 °C	0.0004 °C - 0.0018 °C	0.001 °C	0.0006 °C - 0.0014 °C	0.0013 °C	0.0008 °C - 0.002 °C	0.0009 °C	0.0003 °C - 0.0014 °C	0.0016 °C	0.001 °C - 0.0021 °C	0.0007 °C	0.0003 °C - 0.0011 °C
			Multiplication of preindustrial probability (-)	1.03	1.0 - >10'000	1.01	1.0 - 1.49	>10'000	1526.28 - >10'000	1.06	1.0 - >10'000	1.56	1.0 - >10'000	1.04	1.0 - >10'000	>10'000	1.02 - >10'000	1.06	1.0 - >10'000	5.62	1.01 - >10'000	1.0	1.0 - 1.01	1.0	1.0 - 1.0	>10'000	1.02 - >10'000	1.01	1.0 - 1.24	>10'000	1.12 - >10'000	1.0	1.0 - 1.05	50.21	1.01 - >10'000	>10'000	1.15 - >10'000	>10'000	1.0 - >10'000	3.97	1.01 - >10'000	1.36	1.0 - >10'000	1.01	1.0 - >10'000	>10'000	1.71 - >10'000	1.0	1.0 - 1.0
	Brazil	Petrobras	Contribution to intensity (°C)	0.0022 °C	0.0001 °C - 0.005 °C	0.0025 °C	-0.0009 °C - 0.0056 °C	0.005 °C	0.0024 °C - 0.0071 °C	0.0021 °C	0.0012 °C - 0.0028 °C	0.0016 °C	0.0006 °C - 0.0029 °C	0.0028 °C	0.0018 °C - 0.0037 °C	0.0041 °C	0.0021 °C - 0.0057 °C	0.0023 °C	0.0016 °C - 0.0031 °C	0.0032 °C	0.0023 °C - 0.0042 °C	0.003 °C	0.0016 °C - 0.0042 °C	0.0033 °C	0.0017 °C - 0.0045 °C	0.0039 °C	0.0019 °C - 0.0055 °C	0.0039 °C	0.0025 °C - 0.0052 °C	0.0041 °C	0.0019 °C - 0.0055 °C	0.0044 °C	0.0019 °C - 0.0062 °C	0.0058 °C	0.0038 °C - 0.0083 °C	0.006 °C	0.0041 °C - 0.008 °C	0.0066 °C	0.0022 °C - 0.0102 °C	0.0057 °C	0.0036 °C - 0.0076 °C	0.0075 °C	0.0042 °C - 0.0111 °C	0.0049 °C	0.0014 °C - 0.0077 °C	0.0086 °C	0.0053 °C - 0.0118 °C	0.0012 °C	0.0005 °C - 0.002 °C
			Multiplication of preindustrial probability (-)	1.1	1.0 - >10'000	1.03	1.0 - 3.67	>10'000	8490.15 - >10'000	1.11	1.01 - >10'000	2.28	1.0 - >10'000	1.1	1.01 - >10'000	>10'000	1.1 - >10'000	1.13	1.01 - >10'000	15.27	1.04 - >10'000	1.01	1.0 - 1.03	1.0	1.0 - 1.0	>10'000	1.06 - >10'000	1.03	1.01 - 2.11	>10'000	1.62 - >10'000	1.02	1.0 - 1.27	274.71	1.04 - >10'000	>10'000	1.83 - >10'000	>10'000	1.02 - >10'000	17.66	1.03 - >10'000	3.02	1.02 - >10'000	1.04	1.01 - >10'000	>10'000	4.89 - >10'000	1.0	1.0 - 1.0
		Vale	Contribution to intensity (°C)	0.0 °C	0.0 °C - 0.0 °C	0.0 °C	-0.0 °C - 0.0001 °C	0.0001 °C	0.0001 °C - 0.0002 °C	0.0 °C	0.0 °C - 0.0 °C	0.0 °C	0.0 °C - 0.0 °C	0.0 °C	0.0 °C - 0.0 °C	0.0001 °C	0.0 °C - 0.0001 °C	0.0 °C	0.0 °C - 0.0 °C	0.0 °C	0.0 °C - 0.0 °C	0.0 °C	0.0 °C - 0.0 °C	0.0 °C	0.0 °C - 0.0 °C	0.0 °C	0.0 °C - 0.0 °C	0.0 °C	0.0 °C - 0.0 °C	0.0001 °C	0.0 °C - 0.0001 °C	0.0001 °C	0.0 °C - 0.0001 °C	0.0001 °C	0.0001 °C - 0.0002 °C	0.0001 °C	0.0001 °C - 0.0001 °C	0.0001 °C	0.0 °C - 0.0002 °C	0.0001 °C	0.0001 °C - 0.0002 °C	0.0002 °C	0.0001 °C - 0.0003 °C	0.0001 °C	0.0 °C - 0.0002 °C	0.0003 °C	0.0002 °C - 0.0004 °C	0.0 °C	0.0 °C - 0.0 °C
			Multiplication of preindustrial probability (-)	1.0	1.0 - >10'000	1.0	1.0 - 1.04	>10'000	228.37 - >10'000	1.0	1.0 - 1.0	1.0	1.0 - 1.0	1.0	1.0 - 1.0	>10'000	1.0 - >10'000	1.0	1.0 - 1.0	1.0	1.0 - >10'000	1.0	1.0 - 1.0	1.0	1.0 - 1.0	>10'000	1.0 - >10'000	1.0	1.0 - 1.01	>10'000	1.01 - >10'000	1.0	1.0 - 1.0	6.07	1.0 - >10'000	>10'000	1.02 - >10'000	>10'000	1.0 - >10'000	1.35	1.0 - >10'000	1.05	1.0 - >10'000	1.0	1.0 - >10'000	>10'000	1.13 - >10'000	1.0	1.0 - 1.0
	Colombia	Ecopetrol	Contribution to intensity (°C)	0.0008 °C	0.0 °C - 0.0017 °C	0.0007 °C	-0.0003 °C - 0.0017 °C	0.0015 °C	0.0007 °C - 0.0021 °C	0.0009 °C	0.0005 °C - 0.0012 °C	0.0007 °C	0.0002 °C - 0.0012 °C	0.0011 °C	0.0007 °C - 0.0014 °C	0.0013 °C	0.0006 °C - 0.0017 °C	0.0009 °C	0.0006 °C - 0.0012 °C	0.0012 °C	0.0008 °C - 0.0016 °C	0.0011 °C	0.0006 °C - 0.0015 °C	0.0011 °C	0.0006 °C - 0.0015 °C	0.0013 °C	0.0006 °C - 0.0018 °C	0.0013 °C	0.0008 °C - 0.0017 °C	0.0013 °C	0.0006 °C - 0.0017 °C	0.0013 °C	0.0006 °C - 0.0019 °C	0.0017 °C	0.0011 °C - 0.0025 °C	0.0018 °C	0.0012 °C - 0.0024 °C	0.002 °C	0.0007 °C - 0.003 °C	0.0017 °C	0.0011 °C - 0.0023 °C	0.0022 °C	0.0012 °C - 0.0032 °C	0.0014 °C	0.0004 °C - 0.0022 °C	0.0025 °C	0.0015 °C - 0.0034 °C	0.0005 °C	0.0002 °C - 0.0009 °C
			Multiplication of preindustrial probability (-)	1.03	1.0 - >10'000	1.01	1.0 - 1.81	>10'000	2483.93 - >10'000	1.05	1.0 - >10'000	1.51	1.0 - >10'000	1.04	1.0 - >10'000	>10'000	1.03 - >10'000	1.05	1.0 - >10'000	6.27	1.02 - >10'000	1.0	1.0 - 1.01	1.0	1.0 - 1.0	>10'000	1.02 - >10'000	1.01	1.0 - 1.35	>10'000	1.19 - >10'000	1.0	1.0 - 1.08	82.72	1.01 - >10'000	>10'000	1.25 - >10'000	>10'000	1.01 - >10'000	5.92	1.01 - >10'000	1.59	1.01 - >10'000	1.01	1.0 - >10'000	>10'000	2.11 - >10'000	1.0	1.0 - 1.0
	Ecuador	PetroEcuador	Contribution to intensity (°C)	0.0004 °C	0.0 °C - 0.0008 °C	0.0004 °C	-0.0001 °C - 0.0009 °C	0.0009 °C	0.0004 °C - 0.0012 °C	0.0004 °C	0.0002 °C - 0.0005 °C	0.0003 °C	0.0001 °C - 0.0005 °C	0.0005 °C	0.0003 °C - 0.0006 °C	0.0007 °C	0.0003 °C - 0.0009 °C	0.0004 °C	0.0003 °C - 0.0005 °C	0.0005 °C	0.0004 °C - 0.0007 °C	0.0005 °C	0.0003 °C - 0.0007 °C	0.0005 °C	0.0003 °C - 0.0007 °C	0.0006 °C	0.0003 °C - 0.0009 °C	0.0006 °C	0.0004 °C - 0.0009 °C	0.0007 °C	0.0003 °C - 0.0009 °C	0.0007 °C	0.0003 °C - 0.001 °C	0.001 °C	0.0006 °C - 0.0014 °C	0.001 °C	0.0007 °C - 0.0013 °C	0.0011 °C	0.0004 °C - 0.0017 °C	0.001 °C	0.0006 °C - 0.0013 °C	0.0013 °C	0.0007 °C - 0.0019 °C	0.0008 °C	0.0002 °C - 0.0013 °C	0.0015 °C	0.0009 °C - 0.002 °C	0.0002 °C	0.0001 °C - 0.0004 °C
			Multiplication of preindustrial probability (-)	1.02	1.0 - >10'000	1.01	1.0 - 1.45	>10'000	1469.31 - >10'000	1.02	1.0 - >10'000	1.22	1.0 - >10'000	1.02	1.0 - >10'000	>10'000	1.02 - >10'000	1.02	1.0 - >10'000	3.32	1.01 - >10'000	1.0	1.0 - 1.01	1.0	1.0 - 1.0	>10'000	1.01 - >10'000	1.0	1.0 - 1.18	>10'000	1.1 - >10'000	1.0	1.0 - 1.05	47.18	1.01 - >10'000	>10'000	1.14 - >10'000	>10'000	1.0 - >10'000	3.83	1.01 - >10'000	1.35	1.0 - >10'000	1.01	1.0 - >10'000	>10'000	1.68 - >10'000	1.0	1.0 - 1.0
	Mexico	Cemex	Contribution to intensity (°C)	0.0002 °C	0.0 °C - 0.0004 °C	0.0002 °C	-0.0001 °C - 0.0004 °C	0.0004 °C	0.0002 °C - 0.0005 °C	0.0002 °C	0.0001 °C - 0.0002 °C	0.0001 °C	0.0 °C - 0.0002 °C	0.0002 °C	0.0002 °C - 0.0003 °C	0.0003 °C	0.0002 °C - 0.0004 °C	0.0002 °C	0.0001 °C - 0.0003 °C	0.0003 °C	0.0002 °C - 0.0004 °C	0.0003 °C	0.0001 °C - 0.0004 °C	0.0003 °C	0.0001 °C - 0.0004 °C	0.0003 °C	0.0002 °C - 0.0005 °C	0.0003 °C	0.0002 °C - 0.0004 °C	0.0003 °C	0.0001 °C - 0.0004 °C	0.0003 °C	0.0001 °C - 0.0005 °C	0.0004 °C	0.0003 °C - 0.0006 °C	0.0005 °C	0.0003 °C - 0.0006 °C	0.0005 °C	0.0002 °C - 0.0008 °C	0.0004 °C	0.0003 °C - 0.0006 °C	0.0006 °C	0.0003 °C - 0.0008 °C	0.0004 °C	0.0001 °C - 0.0006 °C	0.0006 °C	0.0004 °C - 0.0008 °C	0.0001 °C	0.0 °C - 0.0002 °C
			Multiplication of preindustrial probability (-)	1.01	1.0 - >10'000	1.0	1.0 - 1.21	>10'000	631.25 - >10'000	1.01	1.0 - >10'000	1.11	1.0 - >10'000	1.01	1.0 - >10'000	>10'000	1.01 - >10'000	1.01	1.0 - >10'000	2.19	1.0 - >10'000	1.0	1.0 - 1.0	1.0	1.0 - 1.0	>10'000	1.01 - >10'000	1.0	1.0 - 1.09	>10'000	1.05 - >10'000	1.0	1.0 - 1.02	21.97	1.0 - >10'000	>10'000	1.06 - >10'000	>10'000	1.0 - >10'000	2.26	1.0 - >10'000	1.15	1.0 - >10'000	1.0	1.0 - >10'000	>10'000	1.28 - >10'000	1.0	1.0 - 1.0
		Pemex	Contribution to intensity (°C)	0.008 °C	0.0002 °C - 0.0178 °C	0.0072 °C	-0.0025 °C - 0.0162 °C	0.0127 °C	0.006 °C - 0.018 °C	0.0099 °C	0.0057 °C - 0.0137 °C	0.0072 °C	0.0025 °C - 0.0128 °C	0.0118 °C	0.0078 °C - 0.0156 °C	0.0124 °C	0.0063 °C - 0.0172 °C	0.0101 °C	0.007 °C - 0.0137 °C	0.0124 °C	0.0089 °C - 0.0165 °C	0.0113 °C	0.0059 °C - 0.0158 °C	0.0116 °C	0.0059 °C - 0.0161 °C	0.0133 °C	0.0065 °C - 0.0187 °C	0.0128 °C	0.0082 °C - 0.0172 °C	0.0123 °C	0.0056 °C - 0.0165 °C	0.013 °C	0.0054 °C - 0.0182 °C	0.0164 °C	0.0106 °C - 0.0234 °C	0.0169 °C	0.0114 °C - 0.0225 °C	0.0185 °C	0.0063 °C - 0.0287 °C	0.0154 °C	0.0099 °C - 0.0207 °C	0.0192 °C	0.0107 °C - 0.0281 °C	0.0121 °C	0.0035 °C - 0.0189 °C	0.0193 °C	0.0117 °C - 0.0264 °C	0.0058 °C	0.0024 °C - 0.0102 °C
			Multiplication of preindustrial probability (-)	1.36	1.01 - >10'000	1.09	1.01 - 8.77	>10'000	>10'000 - >10'000	1.55	1.02 - >10'000	6.66	1.01 - >10'000	1.41	1.04 - >10'000	>10'000	1.3 - >10'000	1.56	1.04 - >10'000	56.58	1.17 - >10'000	1.03	1.01 - 1.12	1.0	1.0 - 1.01	>10'000	1.21 - >10'000	1.1	1.02 - 4.64	>10'000	2.85 - >10'000	1.05	1.01 - 1.8	770.62	1.12 - >10'000	>10'000	3.31 - >10'000	>10'000	1.05 - >10'000	46.32	1.09 - >10'000	6.12	1.06 - >10'000	1.11	1.02 - >10'000	>10'000	9.66 - >10'000	1.0	1.0 - 1.01
	Venezuela	Petroleos de Venezuela	Contribution to intensity (°C)	0.0051 °C	0.0001 °C - 0.0115 °C	0.0047 °C	-0.0016 °C - 0.0105 °C	0.0085 °C	0.004 °C - 0.0121 °C	0.0065 °C	0.0037 °C - 0.0089 °C	0.0047 °C	0.0016 °C - 0.0084 °C	0.0077 °C	0.0051 °C - 0.0102 °C	0.008 °C	0.0041 °C - 0.0111 °C	0.0066 °C	0.0046 °C - 0.009 °C	0.0081 °C	0.0058 °C - 0.0107 °C	0.0073 °C	0.0038 °C - 0.0102 °C	0.0075 °C	0.0038 °C - 0.0104 °C	0.0085 °C	0.0042 °C - 0.012 °C	0.0083 °C	0.0053 °C - 0.0111 °C	0.008 °C	0.0036 °C - 0.0107 °C	0.0084 °C	0.0035 °C - 0.0118 °C	0.0108 °C	0.007 °C - 0.0153 °C	0.011 °C	0.0075 °C - 0.0147 °C	0.0121 °C	0.0041 °C - 0.0188 °C	0.0102 °C	0.0065 °C - 0.0137 °C	0.0128 °C	0.0072 °C - 0.0189 °C	0.0081 °C	0.0024 °C - 0.0128 °C	0.013 °C	0.0079 °C - 0.0178 °C	0.0038 °C	0.0015 °C - 0.0066 °C
			Multiplication of preindustrial probability (-)	1.23	1.0 - >10'000	1.06	1.01 - 6.06	>10'000	>10'000 - >10'000	1.36	1.02 - >10'000	4.71	1.01 - >10'000	1.27	1.02 - >10'000	>10'000	1.19 - >10'000	1.37	1.03 - >10'000	36.98	1.11 - >10'000	1.02	1.01 - 1.08	1.0	1.0 - 1.0	>10'000	1.14 - >10'000	1.06	1.01 - 3.34	>10'000	2.2 - >10'000	1.03	1.01 - 1.52	504.81	1.08 - >10'000	>10'000	2.52 - >10'000	>10'000	1.03 - >10'000	30.86	1.06 - >10'000	4.43	1.04 - >10'000	1.07	1.01 - >10'000	>10'000	6.86 - >10'000	1.0	1.0 - 1.01
Middle East and North Africa	Algeria	Sonatrach	Contribution to intensity (°C)	0.0041 °C	0.0001 °C - 0.0091 °C	0.004 °C	-0.0014 °C - 0.0089 °C	0.0075 °C	0.0035 °C - 0.0106 °C	0.0045 °C	0.0026 °C - 0.0062 °C	0.0034 °C	0.0012 °C - 0.006 °C	0.0056 °C	0.0037 °C - 0.0074 °C	0.0067 °C	0.0034 °C - 0.0094 °C	0.0047 °C	0.0032 °C - 0.0064 °C	0.0061 °C	0.0044 °C - 0.0081 °C	0.0056 °C	0.0029 °C - 0.0079 °C	0.0059 °C	0.003 °C - 0.0082 °C	0.0069 °C	0.0034 °C - 0.0097 °C	0.0068 °C	0.0043 °C - 0.0091 °C	0.0067 °C	0.0031 °C - 0.009 °C	0.0072 °C	0.003 °C - 0.01 °C	0.0092 °C	0.006 °C - 0.0131 °C	0.0094 °C	0.0064 °C - 0.0126 °C	0.0103 °C	0.0035 °C - 0.0161 °C	0.0088 °C	0.0056 °C - 0.0118 °C	0.0113 °C	0.0063 °C - 0.0166 °C	0.0072 °C	0.0021 °C - 0.0114 °C	0.0125 °C	0.0076 °C - 0.0171 °C	0.0026 °C	0.0011 °C - 0.0046 °C
			Multiplication of preindustrial probability (-)	1.19	1.0 - >10'000	1.05	1.0 - 5.3	>10'000	>10'000 - >10'000	1.25	1.01 - >10'000	3.62	1.01 - >10'000	1.19	1.02 - >10'000	>10'000	1.16 - >10'000	1.26	1.02 - >10'000	28.13	1.08 - >10'000	1.01	1.0 - 1.06	1.0	1.0 - 1.0	>10'000	1.11 - >10'000	1.05	1.01 - 2.92	>10'000	2.01 - >10'000	1.03	1.01 - 1.44	431.89	1.07 - >10'000	>10'000	2.3 - >10'000	>10'000	1.03 - >10'000	26.77	1.05 - >10'000	4.01	1.03 - >10'000	1.07	1.01 - >10'000	>10'000	6.63 - >10'000	1.0	1.0 - 1.01
	Bahrain	Bapco Energies	Contribution to intensity (°C)	0.0005 °C	0.0 °C - 0.0011 °C	0.0005 °C	-0.0002 °C - 0.0012 °C	0.0011 °C	0.0005 °C - 0.0015 °C	0.0005 °C	0.0003 °C - 0.0007 °C	0.0004 °C	0.0001 °C - 0.0007 °C	0.0007 °C	0.0004 °C - 0.0009 °C	0.0009 °C	0.0004 °C - 0.0012 °C	0.0006 °C	0.0004 °C - 0.0008 °C	0.0008 °C	0.0005 °C - 0.001 °C	0.0007 °C	0.0004 °C - 0.001 °C	0.0007 °C	0.0004 °C - 0.001 °C	0.0009 °C	0.0004 °C - 0.0012 °C	0.0009 °C	0.0006 °C - 0.0012 °C	0.0009 °C	0.0004 °C - 0.0012 °C	0.0009 °C	0.0004 °C - 0.0013 °C	0.0012 °C	0.0008 °C - 0.0018 °C	0.0013 °C	0.0009 °C - 0.0017 °C	0.0014 °C	0.0005 °C - 0.0022 °C	0.0012 °C	0.0008 °C - 0.0016 °C	0.0016 °C	0.0009 °C - 0.0024 °C	0.0011 °C	0.0003 °C - 0.0017 °C	0.0019 °C	0.0012 °C - 0.0026 °C	0.0003 °C	0.0001 °C - 0.0005 °C
			Multiplication of preindustrial probability (-)	1.02	1.0 - >10'000	1.01	1.0 - 1.57	>10'000	1853.19 - >10'000	1.03	1.0 - >10'000	1.31	1.0 - >10'000	1.02	1.0 - >10'000	>10'000	1.02 - >10'000	1.03	1.0 - >10'000	4.35	1.01 - >10'000	1.0	1.0 - 1.01	1.0	1.0 - 1.0	>10'000	1.01 - >10'000	1.01	1.0 - 1.24	>10'000	1.13 - >10'000	1.0	1.0 - 1.06	59.55	1.01 - >10'000	>10'000	1.18 - >10'000	>10'000	1.0 - >10'000	4.58	1.01 - >10'000	1.44	1.0 - >10'000	1.01	1.0 - >10'000	>10'000	1.86 - >10'000	1.0	1.0 - 1.0
	Egypt	Egyptian General Petroleum	Contribution to intensity (°C)	0.0011 °C	0.0 °C - 0.0025 °C	0.0012 °C	-0.0004 °C - 0.0026 °C	0.0022 °C	0.001 °C - 0.0031 °C	0.0013 °C	0.0007 °C - 0.0017 °C	0.0009 °C	0.0003 °C - 0.0017 °C	0.0015 °C	0.001 °C - 0.002 °C	0.0019 °C	0.001 °C - 0.0027 °C	0.0013 °C	0.0009 °C - 0.0018 °C	0.0017 °C	0.0012 °C - 0.0022 °C	0.0015 °C	0.0008 °C - 0.0022 °C	0.0016 °C	0.0008 °C - 0.0023 °C	0.0019 °C	0.0009 °C - 0.0027 °C	0.0019 °C	0.0012 °C - 0.0025 °C	0.0019 °C	0.0009 °C - 0.0026 °C	0.0021 °C	0.0009 °C - 0.0029 °C	0.0027 °C	0.0017 °C - 0.0038 °C	0.0028 °C	0.0019 °C - 0.0037 °C	0.003 °C	0.001 °C - 0.0047 °C	0.0026 °C	0.0016 °C - 0.0034 °C	0.0033 °C	0.0018 °C - 0.0048 °C	0.0021 °C	0.0006 °C - 0.0033 °C	0.0036 °C	0.0022 °C - 0.005 °C	0.0007 °C	0.0003 °C - 0.0013 °C
			Multiplication of preindustrial probability (-)	1.05	1.0 - >10'000	1.01	1.0 - 2.24	>10'000	3730.77 - >10'000	1.07	1.0 - >10'000	1.73	1.0 - >10'000	1.05	1.0 - >10'000	>10'000	1.05 - >10'000	1.07	1.01 - >10'000	8.42	1.02 - >10'000	1.0	1.0 - 1.02	1.0	1.0 - 1.0	>10'000	1.03 - >10'000	1.01	1.0 - 1.53	>10'000	1.29 - >10'000	1.01	1.0 - 1.13	126.88	1.02 - >10'000	>10'000	1.38 - >10'000	>10'000	1.01 - >10'000	8.54	1.01 - >10'000	1.88	1.01 - >10'000	1.02	1.0 - >10'000	>10'000	2.64 - >10'000	1.0	1.0 - 1.0
	Iran	National Iranian Oil Company	Contribution to intensity (°C)	0.0111 °C	0.0003 °C - 0.0248 °C	0.0107 °C	-0.0037 °C - 0.0238 °C	0.0199 °C	0.0094 °C - 0.0283 °C	0.0139 °C	0.008 °C - 0.0192 °C	0.01 °C	0.0035 °C - 0.0178 °C	0.0163 °C	0.0107 °C - 0.0215 °C	0.018 °C	0.0091 °C - 0.025 °C	0.014 °C	0.0097 °C - 0.019 °C	0.0171 °C	0.0123 °C - 0.0227 °C	0.0156 °C	0.0081 °C - 0.0218 °C	0.0161 °C	0.0083 °C - 0.0224 °C	0.0186 °C	0.009 °C - 0.0262 °C	0.0182 °C	0.0116 °C - 0.0244 °C	0.018 °C	0.0082 °C - 0.0241 °C	0.0191 °C	0.008 °C - 0.0267 °C	0.0245 °C	0.0159 °C - 0.0349 °C	0.0252 °C	0.017 °C - 0.0336 °C	0.0276 °C	0.0094 °C - 0.0428 °C	0.0233 °C	0.015 °C - 0.0314 °C	0.0301 °C	0.0169 °C - 0.0442 °C	0.0194 °C	0.0056 °C - 0.0304 °C	0.0332 °C	0.0202 °C - 0.0455 °C	0.0083 °C	0.0034 °C - 0.0145 °C
			Multiplication of preindustrial probability (-)	1.5	1.01 - >10'000	1.14	1.01 - 12.45	>10'000	>10'000 - >10'000	1.77	1.04 - >10'000	8.83	1.02 - >10'000	1.57	1.05 - >10'000	>10'000	1.43 - >10'000	1.77	1.05 - >10'000	77.5	1.24 - >10'000	1.04	1.01 - 1.17	1.0	1.0 - 1.01	>10'000	1.3 - >10'000	1.14	1.03 - 6.17	>10'000	3.68 - >10'000	1.07	1.02 - 2.17	1148.2	1.18 - >10'000	>10'000	4.44 - >10'000	>10'000	1.08 - >10'000	69.59	1.13 - >10'000	9.05	1.09 - >10'000	1.18	1.04 - >10'000	>10'000	15.85 - >10'000	1.01	1.0 - 1.02
	Iraq	Iraq National Oil Company	Contribution to intensity (°C)	0.0034 °C	0.0001 °C - 0.0075 °C	0.0032 °C	-0.0011 °C - 0.0071 °C	0.0062 °C	0.0029 °C - 0.0088 °C	0.0044 °C	0.0025 °C - 0.0061 °C	0.0032 °C	0.0011 °C - 0.0056 °C	0.0051 °C	0.0034 °C - 0.0068 °C	0.0054 °C	0.0027 °C - 0.0075 °C	0.0044 °C	0.0031 °C - 0.006 °C	0.0053 °C	0.0038 °C - 0.007 °C	0.0048 °C	0.0025 °C - 0.0067 °C	0.0049 °C	0.0025 °C - 0.0068 °C	0.0056 °C	0.0027 °C - 0.0079 °C	0.0055 °C	0.0035 °C - 0.0073 °C	0.0054 °C	0.0024 °C - 0.0072 °C	0.0057 °C	0.0024 °C - 0.008 °C	0.0074 °C	0.0048 °C - 0.0105 °C	0.0076 °C	0.0051 °C - 0.0101 °C	0.0083 °C	0.0028 °C - 0.0129 °C	0.0071 °C	0.0046 °C - 0.0095 °C	0.0094 °C	0.0053 °C - 0.0138 °C	0.0061 °C	0.0018 °C - 0.0096 °C	0.0109 °C	0.0066 °C - 0.0149 °C	0.0026 °C	0.0011 °C - 0.0046 °C
			Multiplication of preindustrial probability (-)	1.15	1.0 - >10'000	1.04	1.0 - 4.43	>10'000	>10'000 - >10'000	1.24	1.01 - >10'000	3.48	1.01 - >10'000	1.18	1.02 - >10'000	>10'000	1.13 - >10'000	1.24	1.02 - >10'000	24.56	1.07 - >10'000	1.01	1.0 - 1.05	1.0	1.0 - 1.0	>10'000	1.09 - >10'000	1.04	1.01 - 2.54	>10'000	1.81 - >10'000	1.02	1.01 - 1.35	347.18	1.05 - >10'000	>10'000	2.05 - >10'000	>10'000	1.02 - >10'000	21.85	1.04 - >10'000	3.51	1.03 - >10'000	1.06	1.01 - >10'000	>10'000	5.9 - >10'000	1.0	1.0 - 1.01
	Kuwait	Kuwait Petroleum Corp.	Contribution to intensity (°C)	0.004 °C	0.0001 °C - 0.0089 °C	0.0038 °C	-0.0013 °C - 0.0085 °C	0.0071 °C	0.0034 °C - 0.0101 °C	0.0049 °C	0.0028 °C - 0.0068 °C	0.0036 °C	0.0012 °C - 0.0064 °C	0.0059 °C	0.0038 °C - 0.0077 °C	0.0064 °C	0.0032 °C - 0.0089 °C	0.005 °C	0.0035 °C - 0.0068 °C	0.0062 °C	0.0044 °C - 0.0082 °C	0.0056 °C	0.0029 °C - 0.0078 °C	0.0058 °C	0.003 °C - 0.008 °C	0.0067 °C	0.0032 °C - 0.0094 °C	0.0065 °C	0.0041 °C - 0.0087 °C	0.0064 °C	0.0029 °C - 0.0085 °C	0.0068 °C	0.0028 °C - 0.0095 °C	0.0087 °C	0.0057 °C - 0.0124 °C	0.009 °C	0.0061 °C - 0.012 °C	0.0098 °C	0.0033 °C - 0.0152 °C	0.0083 °C	0.0054 °C - 0.0112 °C	0.0108 °C	0.006 °C - 0.0158 °C	0.0069 °C	0.002 °C - 0.0109 °C	0.0118 °C	0.0072 °C - 0.0161 °C	0.0029 °C	0.0012 °C - 0.0051 °C
			Multiplication of preindustrial probability (-)	1.18	1.0 - >10'000	1.05	1.0 - 5.06	>10'000	>10'000 - >10'000	1.27	1.01 - >10'000	3.8	1.01 - >10'000	1.2	1.02 - >10'000	>10'000	1.15 - >10'000	1.28	1.02 - >10'000	28.5	1.09 - >10'000	1.01	1.0 - 1.06	1.0	1.0 - 1.0	>10'000	1.11 - >10'000	1.05	1.01 - 2.83	>10'000	1.96 - >10'000	1.03	1.01 - 1.42	409.86	1.06 - >10'000	>10'000	2.23 - >10'000	>10'000	1.03 - >10'000	25.48	1.05 - >10'000	3.88	1.03 - >10'000	1.06	1.01 - >10'000	>10'000	6.3 - >10'000	1.0	1.0 - 1.01
	Libya	Libya National Oil Corp.	Contribution to intensity (°C)	0.0025 °C	0.0001 °C - 0.0055 °C	0.0023 °C	-0.0008 °C - 0.005 °C	0.0039 °C	0.0018 °C - 0.0055 °C	0.0032 °C	0.0018 °C - 0.0044 °C	0.0023 °C	0.0008 °C - 0.004 °C	0.0037 °C	0.0024 °C - 0.0049 °C	0.0039 °C	0.002 °C - 0.0054 °C	0.0032 °C	0.0022 °C - 0.0043 °C	0.0038 °C	0.0027 °C - 0.0051 °C	0.0035 °C	0.0018 °C - 0.0048 °C	0.0036 °C	0.0018 °C - 0.005 °C	0.0041 °C	0.002 °C - 0.0058 °C	0.004 °C	0.0026 °C - 0.0054 °C	0.0039 °C	0.0018 °C - 0.0052 °C	0.004 °C	0.0017 °C - 0.0057 °C	0.0051 °C	0.0033 °C - 0.0073 °C	0.0052 °C	0.0035 °C - 0.007 °C	0.0057 °C	0.002 °C - 0.0089 °C	0.0048 °C	0.0031 °C - 0.0064 °C	0.0059 °C	0.0033 °C - 0.0086 °C	0.0037 °C	0.0011 °C - 0.0058 °C	0.0059 °C	0.0036 °C - 0.0081 °C	0.0019 °C	0.0008 °C - 0.0034 °C
			Multiplication of preindustrial probability (-)	1.11	1.0 - >10'000	1.03	1.0 - 3.43	>10'000	6597.66 - >10'000	1.18	1.01 - >10'000	2.78	1.0 - >10'000	1.13	1.01 - >10'000	>10'000	1.09 - >10'000	1.18	1.01 - >10'000	18.07	1.05 - >10'000	1.01	1.0 - 1.04	1.0	1.0 - 1.0	>10'000	1.07 - >10'000	1.03	1.01 - 2.13	>10'000	1.58 - >10'000	1.01	1.0 - 1.25	240.33	1.04 - >10'000	>10'000	1.72 - >10'000	>10'000	1.02 - >10'000	14.98	1.03 - >10'000	2.56	1.02 - >10'000	1.03	1.01 - >10'000	>10'000	3.67 - >10'000	1.0	1.0 - 1.0
	Oman	Petroleum Development Oman	Contribution to intensity (°C)	0.0011 °C	0.0 °C - 0.0024 °C	0.0011 °C	-0.0004 °C - 0.0025 °C	0.0021 °C	0.001 °C - 0.003 °C	0.0012 °C	0.0007 °C - 0.0016 °C	0.0009 °C	0.0003 °C - 0.0016 °C	0.0015 °C	0.001 °C - 0.002 °C	0.0018 °C	0.0009 °C - 0.0026 °C	0.0013 °C	0.0009 °C - 0.0017 °C	0.0016 °C	0.0012 °C - 0.0022 °C	0.0015 °C	0.0008 °C - 0.0021 °C	0.0016 °C	0.0008 °C - 0.0022 °C	0.0018 °C	0.0009 °C - 0.0026 °C	0.0018 °C	0.0012 °C - 0.0024 °C	0.0018 °C	0.0008 °C - 0.0025 °C	0.002 °C	0.0008 °C - 0.0028 °C	0.0026 °C	0.0017 °C - 0.0037 °C	0.0026 °C	0.0018 °C - 0.0035 °C	0.0029 °C	0.001 °C - 0.0045 °C	0.0025 °C	0.0016 °C - 0.0033 °C	0.0032 °C	0.0018 °C - 0.0047 °C	0.0021 °C	0.0006 °C - 0.0033 °C	0.0036 °C	0.0022 °C - 0.0049 °C	0.0007 °C	0.0003 °C - 0.0012 °C
			Multiplication of preindustrial probability (-)	1.05	1.0 - >10'000	1.01	1.0 - 2.19	>10'000	3656.35 - >10'000	1.06	1.0 - >10'000	1.7	1.0 - >10'000	1.05	1.0 - >10'000	>10'000	1.04 - >10'000	1.07	1.0 - >10'000	8.24	1.02 - >10'000	1.0	1.0 - 1.02	1.0	1.0 - 1.0	>10'000	1.03 - >10'000	1.01	1.0 - 1.51	>10'000	1.28 - >10'000	1.01	1.0 - 1.12	121.81	1.02 - >10'000	>10'000	1.37 - >10'000	>10'000	1.01 - >10'000	8.28	1.01 - >10'000	1.86	1.01 - >10'000	1.02	1.0 - >10'000	>10'000	2.63 - >10'000	1.0	1.0 - 1.0
	Qatar	QatarEnergy	Contribution to intensity (°C)	0.0017 °C	0.0 °C - 0.0038 °C	0.0023 °C	-0.0008 °C - 0.0051 °C	0.0047 °C	0.0022 °C - 0.0067 °C	0.0015 °C	0.0009 °C - 0.0021 °C	0.0012 °C	0.0004 °C - 0.0021 °C	0.002 °C	0.0013 °C - 0.0027 °C	0.0036 °C	0.0018 °C - 0.005 °C	0.0017 °C	0.0011 °C - 0.0022 °C	0.0023 °C	0.0017 °C - 0.0031 °C	0.0022 °C	0.0012 °C - 0.0031 °C	0.0025 °C	0.0013 °C - 0.0034 °C	0.003 °C	0.0015 °C - 0.0042 °C	0.0031 °C	0.002 °C - 0.0042 °C	0.0036 °C	0.0016 °C - 0.0048 °C	0.0041 °C	0.0017 °C - 0.0057 °C	0.0055 °C	0.0036 °C - 0.0078 °C	0.0056 °C	0.0038 °C - 0.0075 °C	0.0062 °C	0.0021 °C - 0.0096 °C	0.0054 °C	0.0035 °C - 0.0072 °C	0.0071 °C	0.004 °C - 0.0104 °C	0.0046 °C	0.0013 °C - 0.0071 °C	0.0077 °C	0.0047 °C - 0.0105 °C	0.0009 °C	0.0003 °C - 0.0015 °C
			Multiplication of preindustrial probability (-)	1.08	1.0 - >10'000	1.03	1.0 - 3.45	>10'000	7977.5 - >10'000	1.08	1.0 - >10'000	1.93	1.0 - >10'000	1.07	1.01 - >10'000	>10'000	1.09 - >10'000	1.09	1.01 - >10'000	11.46	1.03 - >10'000	1.01	1.0 - 1.02	1.0	1.0 - 1.0	>10'000	1.05 - >10'000	1.02	1.0 - 1.89	>10'000	1.54 - >10'000	1.02	1.0 - 1.25	258.87	1.04 - >10'000	>10'000	1.78 - >10'000	>10'000	1.02 - >10'000	16.83	1.03 - >10'000	2.89	1.02 - >10'000	1.04	1.01 - >10'000	>10'000	4.45 - >10'000	1.0	1.0 - 1.0
	Saudi Arabia	Saudi Aramco	Contribution to intensity (°C)	0.0177 °C	0.0005 °C - 0.0396 °C	0.0169 °C	-0.0059 °C - 0.0379 °C	0.0315 °C	0.0149 °C - 0.0447 °C	0.0217 °C	0.0125 °C - 0.03 °C	0.0158 °C	0.0054 °C - 0.028 °C	0.0259 °C	0.0169 °C - 0.0341 °C	0.0286 °C	0.0145 °C - 0.0398 °C	0.0221 °C	0.0153 °C - 0.0299 °C	0.0273 °C	0.0196 °C - 0.0362 °C	0.0249 °C	0.013 °C - 0.0349 °C	0.0258 °C	0.0132 °C - 0.0359 °C	0.0298 °C	0.0145 °C - 0.0419 °C	0.029 °C	0.0185 °C - 0.0389 °C	0.0285 °C	0.013 °C - 0.0383 °C	0.0303 °C	0.0127 °C - 0.0425 °C	0.0389 °C	0.0252 °C - 0.0553 °C	0.04 °C	0.0271 °C - 0.0533 °C	0.0438 °C	0.0149 °C - 0.068 °C	0.037 °C	0.0238 °C - 0.0498 °C	0.0476 °C	0.0266 °C - 0.0699 °C	0.0305 °C	0.0089 °C - 0.0479 °C	0.0517 °C	0.0315 °C - 0.0707 °C	0.0128 °C	0.0052 °C - 0.0225 °C
			Multiplication of preindustrial probability (-)	1.8	1.02 - >10'000	1.21	1.02 - 19.18	>10'000	>10'000 - >10'000	2.19	1.05 - >10'000	13.34	1.03 - >10'000	1.9	1.08 - >10'000	>10'000	1.69 - >10'000	2.22	1.08 - >10'000	123.24	1.38 - >10'000	1.06	1.02 - 1.27	1.01	1.0 - 1.01	>10'000	1.48 - >10'000	1.22	1.04 - 9.29	>10'000	5.22 - >10'000	1.11	1.03 - 2.87	1820.58	1.29 - >10'000	>10'000	6.42 - >10'000	>10'000	1.12 - >10'000	110.0	1.21 - >10'000	13.73	1.14 - >10'000	1.28	1.06 - >10'000	>10'000	23.95 - >10'000	1.01	1.0 - 1.03
	Syria	Syrian Petroleum	Contribution to intensity (°C)	0.0006 °C	0.0 °C - 0.0013 °C	0.0005 °C	-0.0002 °C - 0.0012 °C	0.0009 °C	0.0004 °C - 0.0013 °C	0.0007 °C	0.0004 °C - 0.0009 °C	0.0005 °C	0.0002 °C - 0.0009 °C	0.0009 °C	0.0006 °C - 0.0011 °C	0.0009 °C	0.0005 °C - 0.0013 °C	0.0007 °C	0.0005 °C - 0.001 °C	0.0009 °C	0.0007 °C - 0.0012 °C	0.0008 °C	0.0004 °C - 0.0012 °C	0.0009 °C	0.0004 °C - 0.0012 °C	0.001 °C	0.0005 °C - 0.0014 °C	0.001 °C	0.0006 °C - 0.0013 °C	0.0009 °C	0.0004 °C - 0.0012 °C	0.001 °C	0.0004 °C - 0.0013 °C	0.0012 °C	0.0008 °C - 0.0017 °C	0.0012 °C	0.0008 °C - 0.0016 °C	0.0014 °C	0.0005 °C - 0.0021 °C	0.0011 °C	0.0007 °C - 0.0015 °C	0.0013 °C	0.0007 °C - 0.002 °C	0.0008 °C	0.0002 °C - 0.0013 °C	0.0013 °C	0.0008 °C - 0.0017 °C	0.0004 °C	0.0002 °C - 0.0007 °C
			Multiplication of preindustrial probability (-)	1.03	1.0 - >10'000	1.01	1.0 - 1.58	>10'000	1511.5 - >10'000	1.04	1.0 - >10'000	1.41	1.0 - >10'000	1.03	1.0 - >10'000	>10'000	1.02 - >10'000	1.04	1.0 - >10'000	5.11	1.01 - >10'000	1.0	1.0 - 1.01	1.0	1.0 - 1.0	>10'000	1.02 - >10'000	1.01	1.0 - 1.27	>10'000	1.14 - >10'000	1.0	1.0 - 1.06	57.45	1.01 - >10'000	>10'000	1.17 - >10'000	>10'000	1.0 - >10'000	4.26	1.01 - >10'000	1.36	1.0 - >10'000	1.01	1.0 - >10'000	>10'000	1.57 - >10'000	1.0	1.0 - 1.0
	United Arab Emirates	Abu Dhabi National Oil Company	Contribution to intensity (°C)	0.0039 °C	0.0001 °C - 0.0088 °C	0.004 °C	-0.0014 °C - 0.0089 °C	0.0078 °C	0.0037 °C - 0.011 °C	0.0044 °C	0.0025 °C - 0.0061 °C	0.0033 °C	0.0011 °C - 0.0059 °C	0.0055 °C	0.0036 °C - 0.0072 °C	0.0066 °C	0.0034 °C - 0.0092 °C	0.0046 °C	0.0032 °C - 0.0063 °C	0.0059 °C	0.0043 °C - 0.0079 °C	0.0055 °C	0.0028 °C - 0.0077 °C	0.0057 °C	0.0029 °C - 0.008 °C	0.0067 °C	0.0032 °C - 0.0094 °C	0.0066 °C	0.0042 °C - 0.0088 °C	0.0066 °C	0.003 °C - 0.0088 °C	0.0071 °C	0.003 °C - 0.0099 °C	0.0092 °C	0.006 °C - 0.0131 °C	0.0095 °C	0.0064 °C - 0.0126 °C	0.0104 °C	0.0035 °C - 0.0161 °C	0.0089 °C	0.0057 °C - 0.012 °C	0.0117 °C	0.0066 °C - 0.0172 °C	0.0076 °C	0.0022 °C - 0.012 °C	0.0136 °C	0.0083 °C - 0.0186 °C	0.0025 °C	0.001 °C - 0.0045 °C
			Multiplication of preindustrial probability (-)	1.18	1.0 - >10'000	1.05	1.0 - 5.26	>10'000	>10'000 - >10'000	1.24	1.01 - >10'000	3.59	1.01 - >10'000	1.19	1.02 - >10'000	>10'000	1.16 - >10'000	1.26	1.02 - >10'000	27.46	1.08 - >10'000	1.01	1.0 - 1.06	1.0	1.0 - 1.0	>10'000	1.11 - >10'000	1.05	1.01 - 2.86	>10'000	1.99 - >10'000	1.03	1.01 - 1.43	433.41	1.07 - >10'000	>10'000	2.3 - >10'000	>10'000	1.03 - >10'000	27.12	1.05 - >10'000	4.13	1.03 - >10'000	1.07	1.01 - >10'000	>10'000	7.13 - >10'000	1.0	1.0 - 1.01
		Mubadala	Contribution to intensity (°C)	0.0 °C	0.0 °C - 0.0 °C	0.0 °C	-0.0 °C - 0.0001 °C	0.0002 °C	0.0001 °C - 0.0003 °C	0.0 °C	0.0 °C - 0.0 °C	0.0 °C	0.0 °C - 0.0 °C	0.0 °C	0.0 °C - 0.0 °C	0.0 °C	0.0 °C - 0.0001 °C	0.0 °C	0.0 °C - 0.0 °C	0.0 °C	0.0 °C - 0.0 °C	0.0 °C	0.0 °C - 0.0 °C	0.0 °C	0.0 °C - 0.0 °C	0.0 °C	0.0 °C - 0.0 °C	0.0 °C	0.0 °C - 0.0 °C	0.0 °C	0.0 °C - 0.0001 °C	0.0001 °C	0.0 °C - 0.0001 °C	0.0001 °C	0.0001 °C - 0.0001 °C	0.0001 °C	0.0001 °C - 0.0001 °C	0.0001 °C	0.0 °C - 0.0002 °C	0.0001 °C	0.0001 °C - 0.0002 °C	0.0003 °C	0.0002 °C - 0.0004 °C	0.0002 °C	0.0001 °C - 0.0003 °C	0.0006 °C	0.0003 °C - 0.0008 °C	0.0 °C	0.0 °C - 0.0 °C
			Multiplication of preindustrial probability (-)	1.0	1.0 - >10'000	1.0	1.0 - 1.03	>10'000	328.46 - >10'000	1.0	1.0 - 1.0	1.0	1.0 - >10'000	1.0	1.0 - >10'000	>10'000	1.0 - >10'000	1.0	1.0 - >10'000	1.01	1.0 - >10'000	1.0	1.0 - 1.0	1.0	1.0 - 1.0	>10'000	1.0 - >10'000	1.0	1.0 - 1.01	>10'000	1.01 - >10'000	1.0	1.0 - 1.0	5.6	1.0 - >10'000	>10'000	1.01 - >10'000	>10'000	1.0 - >10'000	1.39	1.0 - >10'000	1.08	1.0 - >10'000	1.0	1.0 - >10'000	>10'000	1.26 - >10'000	1.0	1.0 - 1.0
North America	Canada	ARC Resources	Contribution to intensity (°C)	0.0 °C	0.0 °C - 0.0001 °C	0.0001 °C	-0.0 °C - 0.0001 °C	0.0002 °C	0.0001 °C - 0.0002 °C	0.0 °C	0.0 °C - 0.0 °C	0.0 °C	0.0 °C - 0.0 °C	0.0 °C	0.0 °C - 0.0 °C	0.0001 °C	0.0 °C - 0.0001 °C	0.0 °C	0.0 °C - 0.0 °C	0.0 °C	0.0 °C - 0.0001 °C	0.0 °C	0.0 °C - 0.0001 °C	0.0001 °C	0.0 °C - 0.0001 °C	0.0001 °C	0.0 °C - 0.0001 °C	0.0001 °C	0.0 °C - 0.0001 °C	0.0001 °C	0.0 °C - 0.0001 °C	0.0001 °C	0.0 °C - 0.0001 °C	0.0001 °C	0.0001 °C - 0.0002 °C	0.0002 °C	0.0001 °C - 0.0002 °C	0.0002 °C	0.0001 °C - 0.0003 °C	0.0002 °C	0.0001 °C - 0.0002 °C	0.0003 °C	0.0001 °C - 0.0004 °C	0.0002 °C	0.0001 °C - 0.0003 °C	0.0005 °C	0.0003 °C - 0.0006 °C	0.0 °C	0.0 °C - 0.0 °C
			Multiplication of preindustrial probability (-)	1.0	1.0 - >10'000	1.0	1.0 - 1.06	>10'000	294.38 - >10'000	1.0	1.0 - >10'000	1.01	1.0 - >10'000	1.0	1.0 - >10'000	>10'000	1.0 - >10'000	1.0	1.0 - >10'000	1.21	1.0 - >10'000	1.0	1.0 - 1.0	1.0	1.0 - 1.0	>10'000	1.0 - >10'000	1.0	1.0 - 1.02	>10'000	1.01 - >10'000	1.0	1.0 - 1.01	7.97	1.0 - >10'000	>10'000	1.02 - >10'000	>10'000	1.0 - >10'000	1.46	1.0 - >10'000	1.07	1.0 - >10'000	1.0	1.0 - >10'000	>10'000	1.21 - >10'000	1.0	1.0 - 1.0
		Canadian Natural Resources	Contribution to intensity (°C)	0.0004 °C	0.0 °C - 0.0009 °C	0.0005 °C	-0.0002 °C - 0.0011 °C	0.0011 °C	0.0005 °C - 0.0016 °C	0.0002 °C	0.0001 °C - 0.0002 °C	0.0002 °C	0.0001 °C - 0.0003 °C	0.0004 °C	0.0002 °C - 0.0005 °C	0.0008 °C	0.0004 °C - 0.0011 °C	0.0003 °C	0.0002 °C - 0.0004 °C	0.0005 °C	0.0004 °C - 0.0007 °C	0.0005 °C	0.0003 °C - 0.0007 °C	0.0006 °C	0.0003 °C - 0.0008 °C	0.0007 °C	0.0003 °C - 0.001 °C	0.0008 °C	0.0005 °C - 0.001 °C	0.0008 °C	0.0004 °C - 0.0011 °C	0.0009 °C	0.0004 °C - 0.0013 °C	0.0012 °C	0.0008 °C - 0.0017 °C	0.0013 °C	0.0008 °C - 0.0017 °C	0.0014 °C	0.0005 °C - 0.0021 °C	0.0012 °C	0.0008 °C - 0.0016 °C	0.0017 °C	0.001 °C - 0.0025 °C	0.0011 °C	0.0003 °C - 0.0018 °C	0.0022 °C	0.0013 °C - 0.003 °C	0.0001 °C	0.0 °C - 0.0001 °C
			Multiplication of preindustrial probability (-)	1.02	1.0 - >10'000	1.01	1.0 - 1.55	>10'000	1928.42 - >10'000	1.01	1.0 - >10'000	1.15	1.0 - >10'000	1.01	1.0 - >10'000	>10'000	1.02 - >10'000	1.01	1.0 - >10'000	3.23	1.01 - >10'000	1.0	1.0 - 1.01	1.0	1.0 - 1.0	>10'000	1.01 - >10'000	1.01	1.0 - 1.21	>10'000	1.12 - >10'000	1.0	1.0 - 1.06	58.24	1.01 - >10'000	>10'000	1.17 - >10'000	>10'000	1.0 - >10'000	4.57	1.01 - >10'000	1.45	1.01 - >10'000	1.01	1.0 - >10'000	>10'000	2.0 - >10'000	1.0	1.0 - 1.0
		Cenovus Energy	Contribution to intensity (°C)	0.0003 °C	0.0 °C - 0.0006 °C	0.0004 °C	-0.0001 °C - 0.0009 °C	0.0009 °C	0.0004 °C - 0.0012 °C	0.0002 °C	0.0001 °C - 0.0002 °C	0.0002 °C	0.0001 °C - 0.0003 °C	0.0003 °C	0.0002 °C - 0.0004 °C	0.0006 °C	0.0003 °C - 0.0008 °C	0.0002 °C	0.0002 °C - 0.0003 °C	0.0004 °C	0.0003 °C - 0.0005 °C	0.0004 °C	0.0002 °C - 0.0005 °C	0.0004 °C	0.0002 °C - 0.0006 °C	0.0005 °C	0.0002 °C - 0.0007 °C	0.0005 °C	0.0003 °C - 0.0007 °C	0.0006 °C	0.0003 °C - 0.0008 °C	0.0007 °C	0.0003 °C - 0.001 °C	0.0009 °C	0.0006 °C - 0.0013 °C	0.001 °C	0.0007 °C - 0.0013 °C	0.0011 °C	0.0004 °C - 0.0016 °C	0.0009 °C	0.0006 °C - 0.0013 °C	0.0013 °C	0.0007 °C - 0.0019 °C	0.0009 °C	0.0003 °C - 0.0014 °C	0.0017 °C	0.001 °C - 0.0023 °C	0.0001 °C	0.0 °C - 0.0002 °C
			Multiplication of preindustrial probability (-)	1.01	1.0 - >10'000	1.0	1.0 - 1.41	>10'000	1487.49 - >10'000	1.01	1.0 - >10'000	1.13	1.0 - >10'000	1.01	1.0 - >10'000	>10'000	1.01 - >10'000	1.01	1.0 - >10'000	2.67	1.01 - >10'000	1.0	1.0 - 1.0	1.0	1.0 - 1.0	>10'000	1.01 - >10'000	1.0	1.0 - 1.15	>10'000	1.09 - >10'000	1.0	1.0 - 1.04	44.92	1.01 - >10'000	>10'000	1.13 - >10'000	>10'000	1.0 - >10'000	3.75	1.01 - >10'000	1.35	1.0 - >10'000	1.01	1.0 - >10'000	>10'000	1.75 - >10'000	1.0	1.0 - 1.0
		Obsidian Energy	Contribution to intensity (°C)	0.0001 °C	0.0 °C - 0.0002 °C	0.0001 °C	-0.0 °C - 0.0003 °C	0.0002 °C	0.0001 °C - 0.0003 °C	0.0 °C	0.0 °C - 0.0001 °C	0.0 °C	0.0 °C - 0.0001 °C	0.0001 °C	0.0001 °C - 0.0001 °C	0.0002 °C	0.0001 °C - 0.0003 °C	0.0001 °C	0.0 °C - 0.0001 °C	0.0001 °C	0.0001 °C - 0.0001 °C	0.0001 °C	0.0001 °C - 0.0002 °C	0.0001 °C	0.0001 °C - 0.0002 °C	0.0002 °C	0.0001 °C - 0.0002 °C	0.0002 °C	0.0001 °C - 0.0002 °C	0.0002 °C	0.0001 °C - 0.0003 °C	0.0002 °C	0.0001 °C - 0.0003 °C	0.0003 °C	0.0002 °C - 0.0004 °C	0.0003 °C	0.0002 °C - 0.0004 °C	0.0003 °C	0.0001 °C - 0.0005 °C	0.0003 °C	0.0002 °C - 0.0004 °C	0.0004 °C	0.0002 °C - 0.0005 °C	0.0002 °C	0.0001 °C - 0.0003 °C	0.0003 °C	0.0002 °C - 0.0005 °C	0.0 °C	0.0 °C - 0.0 °C
			Multiplication of preindustrial probability (-)	1.0	1.0 - >10'000	1.0	1.0 - 1.13	>10'000	401.08 - >10'000	1.0	1.0 - >10'000	1.03	1.0 - >10'000	1.0	1.0 - >10'000	>10'000	1.0 - >10'000	1.0	1.0 - >10'000	1.5	1.0 - >10'000	1.0	1.0 - 1.0	1.0	1.0 - 1.0	>10'000	1.0 - >10'000	1.0	1.0 - 1.05	>10'000	1.03 - >10'000	1.0	1.0 - 1.01	14.5	1.0 - >10'000	>10'000	1.04 - >10'000	>10'000	1.0 - >10'000	1.82	1.0 - >10'000	1.09	1.0 - >10'000	1.0	1.0 - >10'000	>10'000	1.16 - >10'000	1.0	1.0 - 1.0
		Ovintiv	Contribution to intensity (°C)	0.0009 °C	0.0 °C - 0.0021 °C	0.001 °C	-0.0003 °C - 0.0022 °C	0.0018 °C	0.0009 °C - 0.0026 °C	0.0007 °C	0.0004 °C - 0.0009 °C	0.0006 °C	0.0002 °C - 0.0011 °C	0.0011 °C	0.0007 °C - 0.0014 °C	0.0017 °C	0.0008 °C - 0.0023 °C	0.0008 °C	0.0006 °C - 0.0011 °C	0.0013 °C	0.0009 °C - 0.0017 °C	0.0012 °C	0.0006 °C - 0.0017 °C	0.0013 °C	0.0007 °C - 0.0019 °C	0.0016 °C	0.0008 °C - 0.0023 °C	0.0016 °C	0.001 °C - 0.0022 °C	0.0017 °C	0.0008 °C - 0.0022 °C	0.0018 °C	0.0007 °C - 0.0025 °C	0.0023 °C	0.0015 °C - 0.0033 °C	0.0024 °C	0.0016 °C - 0.0032 °C	0.0026 °C	0.0009 °C - 0.004 °C	0.0022 °C	0.0014 °C - 0.0029 °C	0.0028 °C	0.0015 °C - 0.0041 °C	0.0017 °C	0.0005 °C - 0.0027 °C	0.0028 °C	0.0017 °C - 0.0039 °C	0.0004 °C	0.0001 °C - 0.0006 °C
			Multiplication of preindustrial probability (-)	1.04	1.0 - >10'000	1.01	1.0 - 2.07	>10'000	3124.84 - >10'000	1.04	1.0 - >10'000	1.46	1.0 - >10'000	1.04	1.0 - >10'000	>10'000	1.04 - >10'000	1.05	1.0 - >10'000	6.69	1.02 - >10'000	1.0	1.0 - 1.01	1.0	1.0 - 1.0	>10'000	1.03 - >10'000	1.01	1.0 - 1.46	>10'000	1.25 - >10'000	1.01	1.0 - 1.11	108.84	1.02 - >10'000	>10'000	1.33 - >10'000	>10'000	1.01 - >10'000	7.42	1.01 - >10'000	1.74	1.01 - >10'000	1.02	1.0 - >10'000	>10'000	2.28 - >10'000	1.0	1.0 - 1.0
		Suncor Energy	Contribution to intensity (°C)	0.0006 °C	0.0 °C - 0.0014 °C	0.0007 °C	-0.0003 °C - 0.0017 °C	0.0015 °C	0.0007 °C - 0.0021 °C	0.0005 °C	0.0003 °C - 0.0007 °C	0.0004 °C	0.0001 °C - 0.0007 °C	0.0007 °C	0.0005 °C - 0.001 °C	0.0012 °C	0.0006 °C - 0.0017 °C	0.0006 °C	0.0004 °C - 0.0008 °C	0.0009 °C	0.0006 °C - 0.0012 °C	0.0009 °C	0.0004 °C - 0.0012 °C	0.0009 °C	0.0005 °C - 0.0013 °C	0.0011 °C	0.0006 °C - 0.0016 °C	0.0012 °C	0.0007 °C - 0.0015 °C	0.0012 °C	0.0006 °C - 0.0016 °C	0.0013 °C	0.0006 °C - 0.0019 °C	0.0018 °C	0.0011 °C - 0.0025 °C	0.0018 °C	0.0012 °C - 0.0024 °C	0.002 °C	0.0007 °C - 0.0031 °C	0.0017 °C	0.0011 °C - 0.0023 °C	0.0023 °C	0.0013 °C - 0.0033 °C	0.0015 °C	0.0004 °C - 0.0023 °C	0.0025 °C	0.0015 °C - 0.0034 °C	0.0003 °C	0.0001 °C - 0.0005 °C
			Multiplication of preindustrial probability (-)	1.03	1.0 - >10'000	1.01	1.0 - 1.8	>10'000	2573.97 - >10'000	1.03	1.0 - >10'000	1.33	1.0 - >10'000	1.03	1.0 - >10'000	>10'000	1.03 - >10'000	1.03	1.0 - >10'000	4.99	1.01 - >10'000	1.0	1.0 - 1.01	1.0	1.0 - 1.0	>10'000	1.02 - >10'000	1.01	1.0 - 1.32	>10'000	1.18 - >10'000	1.0	1.0 - 1.08	83.68	1.01 - >10'000	>10'000	1.25 - >10'000	>10'000	1.01 - >10'000	6.06	1.01 - >10'000	1.61	1.01 - >10'000	1.01	1.0 - >10'000	>10'000	2.13 - >10'000	1.0	1.0 - 1.0
		Teck Resources	Contribution to intensity (°C)	0.0001 °C	0.0 °C - 0.0003 °C	0.0002 °C	-0.0001 °C - 0.0005 °C	0.0006 °C	0.0003 °C - 0.0008 °C	0.0 °C	0.0 °C - 0.0001 °C	0.0 °C	0.0 °C - 0.0001 °C	0.0001 °C	0.0001 °C - 0.0001 °C	0.0003 °C	0.0002 °C - 0.0005 °C	0.0001 °C	0.0 °C - 0.0001 °C	0.0002 °C	0.0001 °C - 0.0002 °C	0.0002 °C	0.0001 °C - 0.0002 °C	0.0002 °C	0.0001 °C - 0.0003 °C	0.0002 °C	0.0001 °C - 0.0003 °C	0.0003 °C	0.0002 °C - 0.0004 °C	0.0003 °C	0.0002 °C - 0.0005 °C	0.0004 °C	0.0002 °C - 0.0006 °C	0.0006 °C	0.0004 °C - 0.0008 °C	0.0006 °C	0.0004 °C - 0.0008 °C	0.0007 °C	0.0002 °C - 0.001 °C	0.0006 °C	0.0004 °C - 0.0008 °C	0.0009 °C	0.0005 °C - 0.0013 °C	0.0006 °C	0.0002 °C - 0.0009 °C	0.0012 °C	0.0007 °C - 0.0016 °C	0.0 °C	0.0 °C - 0.0 °C
			Multiplication of preindustrial probability (-)	1.01	1.0 - >10'000	1.0	1.0 - 1.25	>10'000	1006.56 - >10'000	1.0	1.0 - >10'000	1.04	1.0 - >10'000	1.0	1.0 - >10'000	>10'000	1.01 - >10'000	1.0	1.0 - >10'000	1.68	1.0 - >10'000	1.0	1.0 - 1.0	1.0	1.0 - 1.0	>10'000	1.0 - >10'000	1.0	1.0 - 1.08	>10'000	1.05 - >10'000	1.0	1.0 - 1.03	28.19	1.0 - >10'000	>10'000	1.08 - >10'000	>10'000	1.0 - >10'000	2.76	1.0 - >10'000	1.24	1.0 - >10'000	1.01	1.0 - >10'000	>10'000	1.52 - >10'000	1.0	1.0 - 1.0
		Tourmaline Oil	Contribution to intensity (°C)	0.0 °C	0.0 °C - 0.0 °C	0.0 °C	-0.0 °C - 0.0 °C	0.0001 °C	0.0 °C - 0.0001 °C	0.0 °C	0.0 °C - 0.0 °C	0.0 °C	0.0 °C - 0.0 °C	0.0 °C	0.0 °C - 0.0 °C	0.0 °C	0.0 °C - 0.0 °C	0.0 °C	0.0 °C - 0.0 °C	0.0 °C	0.0 °C - 0.0 °C	0.0 °C	0.0 °C - 0.0 °C	0.0 °C	0.0 °C - 0.0 °C	0.0 °C	0.0 °C - 0.0 °C	0.0 °C	0.0 °C - 0.0 °C	0.0 °C	0.0 °C - 0.0 °C	0.0 °C	0.0 °C - 0.0 °C	0.0 °C	0.0 °C - 0.0001 °C	0.0 °C	0.0 °C - 0.0001 °C	0.0 °C	0.0 °C - 0.0001 °C	0.0001 °C	0.0 °C - 0.0001 °C	0.0001 °C	0.0001 °C - 0.0002 °C	0.0001 °C	0.0 °C - 0.0002 °C	0.0004 °C	0.0002 °C - 0.0005 °C	0.0 °C	0.0 °C - 0.0 °C
			Multiplication of preindustrial probability (-)	1.0	1.0 - >10'000	1.0	1.0 - 1.01	>10'000	157.79 - >10'000	1.0	1.0 - 1.0	1.0	1.0 - 1.0	1.0	1.0 - 1.0	>10'000	1.0 - >10'000	1.0	1.0 - 1.0	1.0	1.0 - 1.0	1.0	1.0 - 1.0	1.0	1.0 - 1.0	>10'000	1.0 - >10'000	1.0	1.0 - 1.0	>10'000	1.0 - >10'000	1.0	1.0 - 1.0	2.73	1.0 - >10'000	>10'000	1.01 - >10'000	>10'000	1.0 - >10'000	1.16	1.0 - >10'000	1.04	1.0 - >10'000	1.0	1.0 - >10'000	>10'000	1.16 - >10'000	1.0	1.0 - 1.0
	USA	APA Corporation	Contribution to intensity (°C)	0.0004 °C	0.0 °C - 0.0009 °C	0.0005 °C	-0.0002 °C - 0.0012 °C	0.0011 °C	0.0005 °C - 0.0016 °C	0.0002 °C	0.0001 °C - 0.0003 °C	0.0002 °C	0.0001 °C - 0.0004 °C	0.0004 °C	0.0003 °C - 0.0005 °C	0.0008 °C	0.0004 °C - 0.0012 °C	0.0003 °C	0.0002 °C - 0.0004 °C	0.0005 °C	0.0004 °C - 0.0007 °C	0.0005 °C	0.0003 °C - 0.0007 °C	0.0006 °C	0.0003 °C - 0.0008 °C	0.0007 °C	0.0003 °C - 0.001 °C	0.0007 °C	0.0005 °C - 0.001 °C	0.0008 °C	0.0004 °C - 0.0011 °C	0.001 °C	0.0004 °C - 0.0013 °C	0.0013 °C	0.0008 °C - 0.0018 °C	0.0013 °C	0.0009 °C - 0.0018 °C	0.0014 °C	0.0005 °C - 0.0022 °C	0.0013 °C	0.0008 °C - 0.0017 °C	0.0017 °C	0.0009 °C - 0.0025 °C	0.0011 °C	0.0003 °C - 0.0017 °C	0.0018 °C	0.0011 °C - 0.0025 °C	0.0001 °C	0.0 °C - 0.0002 °C
			Multiplication of preindustrial probability (-)	1.02	1.0 - >10'000	1.01	1.0 - 1.57	>10'000	1897.54 - >10'000	1.01	1.0 - >10'000	1.17	1.0 - >10'000	1.01	1.0 - >10'000	>10'000	1.02 - >10'000	1.02	1.0 - >10'000	3.27	1.01 - >10'000	1.0	1.0 - 1.01	1.0	1.0 - 1.0	>10'000	1.01 - >10'000	1.01	1.0 - 1.21	>10'000	1.13 - >10'000	1.0	1.0 - 1.06	61.11	1.01 - >10'000	>10'000	1.18 - >10'000	>10'000	1.0 - >10'000	4.7	1.01 - >10'000	1.45	1.0 - >10'000	1.01	1.0 - >10'000	>10'000	1.83 - >10'000	1.0	1.0 - 1.0
		Alliance Resource Partners	Contribution to intensity (°C)	0.0003 °C	0.0 °C - 0.0006 °C	0.0004 °C	-0.0001 °C - 0.0008 °C	0.0008 °C	0.0004 °C - 0.0012 °C	0.0001 °C	0.0001 °C - 0.0002 °C	0.0001 °C	0.0 °C - 0.0002 °C	0.0003 °C	0.0002 °C - 0.0003 °C	0.0006 °C	0.0003 °C - 0.0008 °C	0.0002 °C	0.0001 °C - 0.0003 °C	0.0003 °C	0.0002 °C - 0.0005 °C	0.0003 °C	0.0002 °C - 0.0005 °C	0.0004 °C	0.0002 °C - 0.0005 °C	0.0005 °C	0.0002 °C - 0.0007 °C	0.0005 °C	0.0003 °C - 0.0007 °C	0.0006 °C	0.0003 °C - 0.0008 °C	0.0007 °C	0.0003 °C - 0.0009 °C	0.0009 °C	0.0006 °C - 0.0013 °C	0.0009 °C	0.0006 °C - 0.0012 °C	0.001 °C	0.0003 °C - 0.0016 °C	0.0009 °C	0.0006 °C - 0.0012 °C	0.0013 °C	0.0007 °C - 0.0019 °C	0.0009 °C	0.0002 °C - 0.0013 °C	0.0016 °C	0.001 °C - 0.0021 °C	0.0001 °C	0.0 °C - 0.0001 °C
			Multiplication of preindustrial probability (-)	1.01	1.0 - >10'000	1.0	1.0 - 1.39	>10'000	1447.25 - >10'000	1.01	1.0 - >10'000	1.1	1.0 - >10'000	1.01	1.0 - >10'000	>10'000	1.01 - >10'000	1.01	1.0 - >10'000	2.52	1.0 - >10'000	1.0	1.0 - 1.0	1.0	1.0 - 1.0	>10'000	1.01 - >10'000	1.0	1.0 - 1.14	>10'000	1.09 - >10'000	1.0	1.0 - 1.04	43.02	1.01 - >10'000	>10'000	1.13 - >10'000	>10'000	1.0 - >10'000	3.66	1.01 - >10'000	1.34	1.0 - >10'000	1.01	1.0 - >10'000	>10'000	1.71 - >10'000	1.0	1.0 - 1.0
		Alpha Metallurgical Resources	Contribution to intensity (°C)	0.0019 °C	0.0001 °C - 0.0042 °C	0.0021 °C	-0.0007 °C - 0.0048 °C	0.0038 °C	0.0018 °C - 0.0054 °C	0.0012 °C	0.0007 °C - 0.0017 °C	0.0011 °C	0.0004 °C - 0.002 °C	0.0021 °C	0.0014 °C - 0.0027 °C	0.0035 °C	0.0018 °C - 0.0049 °C	0.0016 °C	0.0011 °C - 0.0022 °C	0.0026 °C	0.0019 °C - 0.0034 °C	0.0025 °C	0.0013 °C - 0.0035 °C	0.0028 °C	0.0014 °C - 0.0038 °C	0.0033 °C	0.0016 °C - 0.0047 °C	0.0034 °C	0.0022 °C - 0.0045 °C	0.0035 °C	0.0016 °C - 0.0047 °C	0.0038 °C	0.0016 °C - 0.0053 °C	0.0049 °C	0.0032 °C - 0.007 °C	0.0051 °C	0.0034 °C - 0.0067 °C	0.0055 °C	0.0019 °C - 0.0086 °C	0.0047 °C	0.003 °C - 0.0063 °C	0.0058 °C	0.0032 °C - 0.0085 °C	0.0036 °C	0.001 °C - 0.0056 °C	0.0055 °C	0.0033 °C - 0.0075 °C	0.0006 °C	0.0003 °C - 0.0011 °C
			Multiplication of preindustrial probability (-)	1.09	1.0 - >10'000	1.03	1.0 - 3.28	>10'000	6499.02 - >10'000	1.07	1.0 - >10'000	1.9	1.0 - >10'000	1.07	1.01 - >10'000	>10'000	1.09 - >10'000	1.09	1.01 - >10'000	12.51	1.04 - >10'000	1.01	1.0 - 1.03	1.0	1.0 - 1.0	>10'000	1.05 - >10'000	1.03	1.0 - 1.96	>10'000	1.53 - >10'000	1.01	1.0 - 1.23	231.8	1.04 - >10'000	>10'000	1.7 - >10'000	>10'000	1.02 - >10'000	14.73	1.03 - >10'000	2.54	1.02 - >10'000	1.03	1.01 - >10'000	>10'000	3.47 - >10'000	1.0	1.0 - 1.0
		American Consolidated Natural Resources	Contribution to intensity (°C)	0.0003 °C	0.0 °C - 0.0007 °C	0.0004 °C	-0.0001 °C - 0.0009 °C	0.001 °C	0.0005 °C - 0.0014 °C	0.0002 °C	0.0001 °C - 0.0003 °C	0.0002 °C	0.0001 °C - 0.0004 °C	0.0004 °C	0.0002 °C - 0.0005 °C	0.0006 °C	0.0003 °C - 0.0009 °C	0.0003 °C	0.0002 °C - 0.0004 °C	0.0004 °C	0.0003 °C - 0.0006 °C	0.0004 °C	0.0002 °C - 0.0006 °C	0.0005 °C	0.0002 °C - 0.0007 °C	0.0006 °C	0.0003 °C - 0.0008 °C	0.0006 °C	0.0004 °C - 0.0008 °C	0.0006 °C	0.0003 °C - 0.0009 °C	0.0007 °C	0.0003 °C - 0.001 °C	0.001 °C	0.0007 °C - 0.0014 °C	0.001 °C	0.0007 °C - 0.0014 °C	0.0011 °C	0.0004 °C - 0.0018 °C	0.001 °C	0.0007 °C - 0.0014 °C	0.0015 °C	0.0008 °C - 0.0022 °C	0.001 °C	0.0003 °C - 0.0016 °C	0.0019 °C	0.0012 °C - 0.0026 °C	0.0001 °C	0.0 °C - 0.0002 °C
			Multiplication of preindustrial probability (-)	1.01	1.0 - >10'000	1.01	1.0 - 1.44	>10'000	1709.72 - >10'000	1.01	1.0 - >10'000	1.16	1.0 - >10'000	1.01	1.0 - >10'000	>10'000	1.02 - >10'000	1.02	1.0 - >10'000	2.98	1.01 - >10'000	1.0	1.0 - 1.0	1.0	1.0 - 1.0	>10'000	1.01 - >10'000	1.0	1.0 - 1.17	>10'000	1.1 - >10'000	1.0	1.0 - 1.04	48.65	1.01 - >10'000	>10'000	1.14 - >10'000	>10'000	1.0 - >10'000	4.07	1.01 - >10'000	1.4	1.0 - >10'000	1.01	1.0 - >10'000	>10'000	1.87 - >10'000	1.0	1.0 - 1.0
		Antero	Contribution to intensity (°C)	0.0 °C	0.0 °C - 0.0 °C	0.0 °C	-0.0 °C - 0.0 °C	0.0001 °C	0.0001 °C - 0.0002 °C	0.0 °C	0.0 °C - 0.0 °C	0.0 °C	0.0 °C - 0.0 °C	0.0 °C	0.0 °C - 0.0 °C	0.0 °C	0.0 °C - 0.0 °C	0.0 °C	0.0 °C - 0.0 °C	0.0 °C	0.0 °C - 0.0 °C	0.0 °C	0.0 °C - 0.0 °C	0.0 °C	0.0 °C - 0.0 °C	0.0 °C	0.0 °C - 0.0 °C	0.0 °C	0.0 °C - 0.0 °C	0.0 °C	0.0 °C - 0.0 °C	0.0 °C	0.0 °C - 0.0 °C	0.0 °C	0.0 °C - 0.0 °C	0.0 °C	0.0 °C - 0.0 °C	0.0 °C	0.0 °C - 0.0001 °C	0.0001 °C	0.0 °C - 0.0001 °C	0.0002 °C	0.0001 °C - 0.0002 °C	0.0001 °C	0.0 °C - 0.0002 °C	0.0005 °C	0.0003 °C - 0.0007 °C	0.0 °C	0.0 °C - 0.0 °C
			Multiplication of preindustrial probability (-)	1.0	1.0 - 1.0	1.0	1.0 - 1.01	>10'000	187.72 - >10'000	1.0	1.0 - 1.0	1.0	1.0 - 1.0	1.0	1.0 - 1.0	>10'000	1.0 - >10'000	1.0	1.0 - 1.0	1.0	1.0 - 1.0	1.0	1.0 - 1.0	1.0	1.0 - 1.0	1.0	1.0 - 1.0	1.0	1.0 - 1.0	>10'000	1.0 - >10'000	1.0	1.0 - 1.0	2.41	1.0 - >10'000	>10'000	1.0 - >10'000	>10'000	1.0 - >10'000	1.16	1.0 - >10'000	1.04	1.0 - >10'000	1.0	1.0 - >10'000	>10'000	1.23 - >10'000	1.0	1.0 - 1.0
		Arch Resources	Contribution to intensity (°C)	0.0023 °C	0.0001 °C - 0.0051 °C	0.0023 °C	-0.0008 °C - 0.0052 °C	0.0043 °C	0.0021 °C - 0.0062 °C	0.0022 °C	0.0013 °C - 0.003 °C	0.0018 °C	0.0006 °C - 0.0031 °C	0.003 °C	0.002 °C - 0.004 °C	0.0039 °C	0.002 °C - 0.0055 °C	0.0025 °C	0.0017 °C - 0.0034 °C	0.0034 °C	0.0024 °C - 0.0045 °C	0.0032 °C	0.0017 °C - 0.0044 °C	0.0034 °C	0.0017 °C - 0.0047 °C	0.0039 °C	0.0019 °C - 0.0055 °C	0.0039 °C	0.0025 °C - 0.0052 °C	0.0039 °C	0.0018 °C - 0.0053 °C	0.0042 °C	0.0018 °C - 0.0059 °C	0.0054 °C	0.0035 °C - 0.0077 °C	0.0056 °C	0.0038 °C - 0.0074 °C	0.0061 °C	0.0021 °C - 0.0095 °C	0.0052 °C	0.0033 °C - 0.0069 °C	0.0066 °C	0.0037 °C - 0.0096 °C	0.0042 °C	0.0012 °C - 0.0065 °C	0.0067 °C	0.0041 °C - 0.0092 °C	0.0012 °C	0.0005 °C - 0.0021 °C
			Multiplication of preindustrial probability (-)	1.1	1.0 - >10'000	1.03	1.0 - 3.52	>10'000	7381.7 - >10'000	1.12	1.01 - >10'000	2.39	1.0 - >10'000	1.11	1.01 - >10'000	>10'000	1.1 - >10'000	1.14	1.01 - >10'000	16.18	1.05 - >10'000	1.01	1.0 - 1.03	1.0	1.0 - 1.0	>10'000	1.06 - >10'000	1.03	1.01 - 2.1	>10'000	1.59 - >10'000	1.02	1.0 - 1.26	255.06	1.04 - >10'000	>10'000	1.77 - >10'000	>10'000	1.02 - >10'000	16.17	1.03 - >10'000	2.75	1.02 - >10'000	1.04	1.01 - >10'000	>10'000	4.04 - >10'000	1.0	1.0 - 1.0
		CNX Resources	Contribution to intensity (°C)	0.0 °C	0.0 °C - 0.0 °C	0.0 °C	0.0 °C - 0.0 °C	0.0 °C	0.0 °C - 0.0 °C	0.0 °C	0.0 °C - 0.0 °C	0.0 °C	0.0 °C - 0.0 °C	0.0 °C	0.0 °C - 0.0 °C	0.0 °C	0.0 °C - 0.0 °C	0.0 °C	0.0 °C - 0.0 °C	0.0 °C	0.0 °C - 0.0 °C	0.0 °C	0.0 °C - 0.0 °C	0.0 °C	0.0 °C - 0.0 °C	0.0 °C	0.0 °C - 0.0 °C	0.0 °C	0.0 °C - 0.0 °C	0.0 °C	0.0 °C - 0.0 °C	0.0 °C	0.0 °C - 0.0 °C	0.0 °C	0.0 °C - 0.0 °C	0.0 °C	0.0 °C - 0.0 °C	0.0 °C	0.0 °C - 0.0 °C	0.0 °C	0.0 °C - 0.0 °C	0.0 °C	0.0 °C - 0.0 °C	0.0 °C	0.0 °C - 0.0 °C	0.0002 °C	0.0001 °C - 0.0002 °C	0.0 °C	0.0 °C - 0.0 °C
			Multiplication of preindustrial probability (-)	1.0	1.0 - 1.0	1.0	1.0 - 1.0	>10'000	20.07 - >10'000	1.0	1.0 - 1.0	1.0	1.0 - 1.0	1.0	1.0 - 1.0	1.0	1.0 - 1.0	1.0	1.0 - 1.0	1.0	1.0 - 1.0	1.0	1.0 - 1.0	1.0	1.0 - 1.0	1.0	1.0 - 1.0	1.0	1.0 - 1.0	1.0	1.0 - 1.0	1.0	1.0 - 1.0	1.0	1.0 - 1.0	1.0	1.0 - 1.0	1.0	1.0 - 1.0	1.0	1.0 - 1.0	1.0	1.0 - >10'000	1.0	1.0 - >10'000	>10'000	1.08 - >10'000	1.0	1.0 - 1.0
		CONSOL Energy	Contribution to intensity (°C)	0.0035 °C	0.0001 °C - 0.0077 °C	0.003 °C	-0.001 °C - 0.0066 °C	0.005 °C	0.0023 °C - 0.007 °C	0.0048 °C	0.0028 °C - 0.0067 °C	0.0034 °C	0.0012 °C - 0.006 °C	0.0054 °C	0.0036 °C - 0.0072 °C	0.0051 °C	0.0026 °C - 0.0071 °C	0.0047 °C	0.0033 °C - 0.0064 °C	0.0055 °C	0.004 °C - 0.0073 °C	0.0049 °C	0.0026 °C - 0.0069 °C	0.005 °C	0.0026 °C - 0.007 °C	0.0057 °C	0.0028 °C - 0.008 °C	0.0054 °C	0.0035 °C - 0.0073 °C	0.0051 °C	0.0023 °C - 0.0068 °C	0.0053 °C	0.0022 °C - 0.0074 °C	0.0066 °C	0.0043 °C - 0.0094 °C	0.0068 °C	0.0046 °C - 0.0091 °C	0.0075 °C	0.0025 °C - 0.0116 °C	0.0061 °C	0.0039 °C - 0.0083 °C	0.0075 °C	0.0042 °C - 0.011 °C	0.0047 °C	0.0014 °C - 0.0073 °C	0.0073 °C	0.0044 °C - 0.01 °C	0.0029 °C	0.0012 °C - 0.0051 °C
			Multiplication of preindustrial probability (-)	1.16	1.0 - >10'000	1.04	1.0 - 4.17	>10'000	8428.45 - >10'000	1.27	1.01 - >10'000	3.65	1.01 - >10'000	1.19	1.02 - >10'000	>10'000	1.12 - >10'000	1.26	1.02 - >10'000	25.67	1.08 - >10'000	1.01	1.0 - 1.05	1.0	1.0 - 1.0	>10'000	1.09 - >10'000	1.04	1.01 - 2.54	>10'000	1.77 - >10'000	1.02	1.01 - 1.32	311.48	1.05 - >10'000	>10'000	1.94 - >10'000	>10'000	1.02 - >10'000	19.05	1.03 - >10'000	3.0	1.02 - >10'000	1.04	1.01 - >10'000	>10'000	4.29 - >10'000	1.0	1.0 - 1.01
		Chesapeake Energy	Contribution to intensity (°C)	0.0002 °C	0.0 °C - 0.0003 °C	0.0003 °C	-0.0001 °C - 0.0007 °C	0.0008 °C	0.0004 °C - 0.0012 °C	0.0 °C	0.0 °C - 0.0001 °C	0.0 °C	0.0 °C - 0.0001 °C	0.0001 °C	0.0001 °C - 0.0001 °C	0.0005 °C	0.0002 °C - 0.0006 °C	0.0001 °C	0.0 °C - 0.0001 °C	0.0002 °C	0.0001 °C - 0.0002 °C	0.0002 °C	0.0001 °C - 0.0002 °C	0.0002 °C	0.0001 °C - 0.0003 °C	0.0003 °C	0.0001 °C - 0.0004 °C	0.0004 °C	0.0002 °C - 0.0005 °C	0.0005 °C	0.0002 °C - 0.0006 °C	0.0006 °C	0.0002 °C - 0.0008 °C	0.0008 °C	0.0005 °C - 0.0012 °C	0.0008 °C	0.0006 °C - 0.0011 °C	0.0009 °C	0.0003 °C - 0.0014 °C	0.0009 °C	0.0005 °C - 0.0011 °C	0.0013 °C	0.0007 °C - 0.0019 °C	0.0009 °C	0.0003 °C - 0.0014 °C	0.0016 °C	0.001 °C - 0.0022 °C	0.0 °C	0.0 °C - 0.0 °C
			Multiplication of preindustrial probability (-)	1.01	1.0 - >10'000	1.0	1.0 - 1.34	>10'000	1443.46 - >10'000	1.0	1.0 - >10'000	1.04	1.0 - >10'000	1.0	1.0 - >10'000	>10'000	1.01 - >10'000	1.0	1.0 - >10'000	1.69	1.0 - >10'000	1.0	1.0 - 1.0	1.0	1.0 - 1.0	>10'000	1.0 - >10'000	1.0	1.0 - 1.1	>10'000	1.07 - >10'000	1.0	1.0 - 1.03	39.12	1.01 - >10'000	>10'000	1.12 - >10'000	>10'000	1.0 - >10'000	3.51	1.0 - >10'000	1.34	1.0 - >10'000	1.01	1.0 - >10'000	>10'000	1.74 - >10'000	1.0	1.0 - 1.0
		Chevron	Contribution to intensity (°C)	0.0182 °C	0.0005 °C - 0.0406 °C	0.015 °C	-0.0053 °C - 0.0336 °C	0.0253 °C	0.012 °C - 0.0359 °C	0.0283 °C	0.0163 °C - 0.0391 °C	0.0192 °C	0.0066 °C - 0.0341 °C	0.0304 °C	0.0199 °C - 0.0401 °C	0.0261 °C	0.0132 °C - 0.0363 °C	0.0269 °C	0.0186 °C - 0.0364 °C	0.03 °C	0.0215 °C - 0.0397 °C	0.0264 °C	0.0137 °C - 0.0369 °C	0.0265 °C	0.0136 °C - 0.0368 °C	0.0296 °C	0.0144 °C - 0.0417 °C	0.0281 °C	0.0179 °C - 0.0375 °C	0.0261 °C	0.0119 °C - 0.0349 °C	0.0269 °C	0.0113 °C - 0.0377 °C	0.0337 °C	0.0218 °C - 0.0479 °C	0.0346 °C	0.0234 °C - 0.0462 °C	0.0379 °C	0.0129 °C - 0.0589 °C	0.0313 °C	0.0201 °C - 0.042 °C	0.0382 °C	0.0214 °C - 0.0561 °C	0.024 °C	0.007 °C - 0.0376 °C	0.0383 °C	0.0233 °C - 0.0524 °C	0.0172 °C	0.007 °C - 0.0303 °C
			Multiplication of preindustrial probability (-)	1.82	1.02 - >10'000	1.19	1.02 - 17.15	>10'000	>10'000 - >10'000	2.55	1.07 - >10'000	16.01	1.04 - >10'000	2.06	1.1 - >10'000	>10'000	1.63 - >10'000	2.49	1.1 - >10'000	135.0	1.42 - >10'000	1.07	1.02 - 1.29	1.01	1.0 - 1.01	>10'000	1.48 - >10'000	1.22	1.04 - 9.01	>10'000	4.86 - >10'000	1.1	1.03 - 2.66	1576.88	1.25 - >10'000	>10'000	5.7 - >10'000	>10'000	1.11 - >10'000	92.94	1.18 - >10'000	11.22	1.11 - >10'000	1.22	1.04 - >10'000	>10'000	18.07 - >10'000	1.01	1.0 - 1.04
		Cloud Peak	Contribution to intensity (°C)	0.0 °C	0.0 °C - 0.0 °C	0.0003 °C	-0.0001 °C - 0.0006 °C	0.0009 °C	0.0004 °C - 0.0012 °C	0.0 °C	0.0 °C - 0.0 °C	0.0 °C	0.0 °C - 0.0 °C	0.0 °C	0.0 °C - 0.0 °C	0.0004 °C	0.0002 °C - 0.0005 °C	0.0 °C	0.0 °C - 0.0 °C	0.0 °C	0.0 °C - 0.0 °C	0.0 °C	0.0 °C - 0.0 °C	0.0 °C	0.0 °C - 0.0 °C	0.0001 °C	0.0 °C - 0.0001 °C	0.0001 °C	0.0001 °C - 0.0002 °C	0.0004 °C	0.0002 °C - 0.0005 °C	0.0005 °C	0.0002 °C - 0.0007 °C	0.0008 °C	0.0005 °C - 0.0011 °C	0.0008 °C	0.0005 °C - 0.001 °C	0.0009 °C	0.0003 °C - 0.0013 °C	0.0008 °C	0.0005 °C - 0.0011 °C	0.0013 °C	0.0007 °C - 0.0019 °C	0.0009 °C	0.0003 °C - 0.0014 °C	0.0015 °C	0.0009 °C - 0.0021 °C	0.0 °C	0.0 °C - 0.0 °C
			Multiplication of preindustrial probability (-)	1.0	1.0 - >10'000	1.0	1.0 - 1.29	>10'000	1484.2 - >10'000	1.0	1.0 - 1.0	1.0	1.0 - 1.0	1.0	1.0 - 1.0	>10'000	1.01 - >10'000	1.0	1.0 - 1.0	1.0	1.0 - 1.0	1.0	1.0 - 1.0	1.0	1.0 - 1.0	>10'000	1.0 - >10'000	1.0	1.0 - 1.04	>10'000	1.05 - >10'000	1.0	1.0 - 1.03	36.75	1.01 - >10'000	>10'000	1.11 - >10'000	>10'000	1.0 - >10'000	3.47	1.0 - >10'000	1.35	1.0 - >10'000	1.01	1.0 - >10'000	>10'000	1.7 - >10'000	1.0	1.0 - 1.0
		ConocoPhillips	Contribution to intensity (°C)	0.0064 °C	0.0002 °C - 0.0143 °C	0.0056 °C	-0.002 °C - 0.0125 °C	0.0096 °C	0.0045 °C - 0.0135 °C	0.009 °C	0.0052 °C - 0.0124 °C	0.0063 °C	0.0022 °C - 0.0112 °C	0.0101 °C	0.0066 °C - 0.0133 °C	0.0096 °C	0.0049 °C - 0.0134 °C	0.0088 °C	0.0061 °C - 0.0119 °C	0.0102 °C	0.0074 °C - 0.0136 °C	0.0091 °C	0.0048 °C - 0.0128 °C	0.0093 °C	0.0048 °C - 0.0129 °C	0.0106 °C	0.0051 °C - 0.0149 °C	0.0101 °C	0.0065 °C - 0.0136 °C	0.0096 °C	0.0044 °C - 0.0129 °C	0.01 °C	0.0042 °C - 0.014 °C	0.0126 °C	0.0081 °C - 0.0179 °C	0.0129 °C	0.0087 °C - 0.0172 °C	0.0141 °C	0.0048 °C - 0.022 °C	0.0117 °C	0.0075 °C - 0.0157 °C	0.0144 °C	0.0081 °C - 0.0212 °C	0.0091 °C	0.0026 °C - 0.0142 °C	0.0144 °C	0.0088 °C - 0.0198 °C	0.0054 °C	0.0022 °C - 0.0095 °C
			Multiplication of preindustrial probability (-)	1.29	1.01 - >10'000	1.07	1.01 - 6.99	>10'000	>10'000 - >10'000	1.49	1.02 - >10'000	5.92	1.01 - >10'000	1.35	1.03 - >10'000	>10'000	1.23 - >10'000	1.49	1.03 - >10'000	46.72	1.14 - >10'000	1.02	1.01 - 1.1	1.0	1.0 - 1.0	>10'000	1.17 - >10'000	1.08	1.01 - 3.87	>10'000	2.44 - >10'000	1.04	1.01 - 1.61	589.79	1.09 - >10'000	>10'000	2.77 - >10'000	>10'000	1.04 - >10'000	35.41	1.07 - >10'000	4.85	1.04 - >10'000	1.08	1.02 - >10'000	>10'000	7.5 - >10'000	1.0	1.0 - 1.01
		Continental Resources	Contribution to intensity (°C)	0.0 °C	0.0 °C - 0.0 °C	0.0 °C	-0.0 °C - 0.0001 °C	0.0001 °C	0.0001 °C - 0.0002 °C	0.0 °C	0.0 °C - 0.0 °C	0.0 °C	0.0 °C - 0.0 °C	0.0 °C	0.0 °C - 0.0 °C	0.0 °C	0.0 °C - 0.0 °C	0.0 °C	0.0 °C - 0.0 °C	0.0 °C	0.0 °C - 0.0 °C	0.0 °C	0.0 °C - 0.0 °C	0.0 °C	0.0 °C - 0.0 °C	0.0 °C	0.0 °C - 0.0 °C	0.0 °C	0.0 °C - 0.0 °C	0.0 °C	0.0 °C - 0.0 °C	0.0 °C	0.0 °C - 0.0001 °C	0.0001 °C	0.0 °C - 0.0001 °C	0.0001 °C	0.0 °C - 0.0001 °C	0.0001 °C	0.0 °C - 0.0001 °C	0.0001 °C	0.0001 °C - 0.0001 °C	0.0002 °C	0.0001 °C - 0.0003 °C	0.0001 °C	0.0 °C - 0.0002 °C	0.0004 °C	0.0002 °C - 0.0005 °C	0.0 °C	0.0 °C - 0.0 °C
			Multiplication of preindustrial probability (-)	1.0	1.0 - >10'000	1.0	1.0 - 1.02	>10'000	194.84 - >10'000	1.0	1.0 - 1.0	1.0	1.0 - 1.0	1.0	1.0 - >10'000	>10'000	1.0 - >10'000	1.0	1.0 - 1.0	1.01	1.0 - >10'000	1.0	1.0 - 1.0	1.0	1.0 - 1.0	>10'000	1.0 - >10'000	1.0	1.0 - 1.0	>10'000	1.0 - >10'000	1.0	1.0 - 1.0	4.22	1.0 - >10'000	>10'000	1.01 - >10'000	>10'000	1.0 - >10'000	1.25	1.0 - >10'000	1.05	1.0 - >10'000	1.0	1.0 - >10'000	>10'000	1.16 - >10'000	1.0	1.0 - 1.0
		Coterra Energy	Contribution to intensity (°C)	0.0001 °C	0.0 °C - 0.0003 °C	0.0002 °C	-0.0001 °C - 0.0004 °C	0.0004 °C	0.0002 °C - 0.0006 °C	0.0001 °C	0.0 °C - 0.0001 °C	0.0001 °C	0.0 °C - 0.0001 °C	0.0001 °C	0.0001 °C - 0.0002 °C	0.0002 °C	0.0001 °C - 0.0003 °C	0.0001 °C	0.0001 °C - 0.0001 °C	0.0002 °C	0.0001 °C - 0.0002 °C	0.0002 °C	0.0001 °C - 0.0002 °C	0.0002 °C	0.0001 °C - 0.0002 °C	0.0002 °C	0.0001 °C - 0.0003 °C	0.0002 °C	0.0001 °C - 0.0003 °C	0.0002 °C	0.0001 °C - 0.0003 °C	0.0003 °C	0.0001 °C - 0.0004 °C	0.0004 °C	0.0003 °C - 0.0006 °C	0.0004 °C	0.0003 °C - 0.0005 °C	0.0005 °C	0.0002 °C - 0.0007 °C	0.0004 °C	0.0003 °C - 0.0006 °C	0.0007 °C	0.0004 °C - 0.001 °C	0.0005 °C	0.0001 °C - 0.0008 °C	0.0011 °C	0.0007 °C - 0.0015 °C	0.0 °C	0.0 °C - 0.0001 °C
			Multiplication of preindustrial probability (-)	1.01	1.0 - >10'000	1.0	1.0 - 1.17	>10'000	764.66 - >10'000	1.0	1.0 - >10'000	1.06	1.0 - >10'000	1.0	1.0 - >10'000	>10'000	1.01 - >10'000	1.01	1.0 - >10'000	1.71	1.0 - >10'000	1.0	1.0 - 1.0	1.0	1.0 - 1.0	>10'000	1.0 - >10'000	1.0	1.0 - 1.06	>10'000	1.04 - >10'000	1.0	1.0 - 1.02	19.78	1.0 - >10'000	>10'000	1.06 - >10'000	>10'000	1.0 - >10'000	2.25	1.0 - >10'000	1.18	1.0 - >10'000	1.0	1.0 - >10'000	>10'000	1.49 - >10'000	1.0	1.0 - 1.0
		Cyprus AMAX Minerals	Contribution to intensity (°C)	0.0011 °C	0.0 °C - 0.0024 °C	0.0008 °C	-0.0003 °C - 0.0018 °C	0.0012 °C	0.0006 °C - 0.0017 °C	0.002 °C	0.0011 °C - 0.0027 °C	0.0013 °C	0.0004 °C - 0.0023 °C	0.002 °C	0.0013 °C - 0.0026 °C	0.0014 °C	0.0007 °C - 0.002 °C	0.0018 °C	0.0013 °C - 0.0024 °C	0.0019 °C	0.0014 °C - 0.0025 °C	0.0016 °C	0.0008 °C - 0.0023 °C	0.0016 °C	0.0008 °C - 0.0022 °C	0.0017 °C	0.0008 °C - 0.0024 °C	0.0016 °C	0.001 °C - 0.0021 °C	0.0014 °C	0.0006 °C - 0.0019 °C	0.0014 °C	0.0006 °C - 0.002 °C	0.0017 °C	0.0011 °C - 0.0025 °C	0.0018 °C	0.0012 °C - 0.0024 °C	0.0019 °C	0.0007 °C - 0.003 °C	0.0016 °C	0.001 °C - 0.0021 °C	0.0018 °C	0.001 °C - 0.0027 °C	0.0011 °C	0.0003 °C - 0.0018 °C	0.0017 °C	0.001 °C - 0.0023 °C	0.0012 °C	0.0005 °C - 0.0021 °C
			Multiplication of preindustrial probability (-)	1.05	1.0 - >10'000	1.01	1.0 - 1.85	>10'000	2080.01 - >10'000	1.11	1.0 - >10'000	2.01	1.0 - >10'000	1.07	1.01 - >10'000	>10'000	1.03 - >10'000	1.1	1.01 - >10'000	9.38	1.03 - >10'000	1.0	1.0 - 1.02	1.0	1.0 - 1.0	>10'000	1.03 - >10'000	1.01	1.0 - 1.45	>10'000	1.21 - >10'000	1.01	1.0 - 1.09	82.16	1.01 - >10'000	>10'000	1.25 - >10'000	>10'000	1.01 - >10'000	5.61	1.01 - >10'000	1.49	1.01 - >10'000	1.01	1.0 - >10'000	>10'000	1.77 - >10'000	1.0	1.0 - 1.0
		Devon Energy	Contribution to intensity (°C)	0.0009 °C	0.0 °C - 0.0021 °C	0.001 °C	-0.0004 °C - 0.0023 °C	0.002 °C	0.0009 °C - 0.0028 °C	0.0008 °C	0.0004 °C - 0.0011 °C	0.0007 °C	0.0002 °C - 0.0012 °C	0.0012 °C	0.0008 °C - 0.0015 °C	0.0017 °C	0.0009 °C - 0.0024 °C	0.0009 °C	0.0006 °C - 0.0013 °C	0.0013 °C	0.001 °C - 0.0018 °C	0.0013 °C	0.0007 °C - 0.0018 °C	0.0014 °C	0.0007 °C - 0.0019 °C	0.0016 °C	0.0008 °C - 0.0023 °C	0.0016 °C	0.001 °C - 0.0022 °C	0.0017 °C	0.0008 °C - 0.0023 °C	0.0018 °C	0.0008 °C - 0.0026 °C	0.0024 °C	0.0016 °C - 0.0034 °C	0.0025 °C	0.0017 °C - 0.0033 °C	0.0027 °C	0.0009 °C - 0.0042 °C	0.0023 °C	0.0015 °C - 0.0031 °C	0.003 °C	0.0017 °C - 0.0044 °C	0.0019 °C	0.0006 °C - 0.003 °C	0.0031 °C	0.0019 °C - 0.0042 °C	0.0004 °C	0.0002 °C - 0.0007 °C
			Multiplication of preindustrial probability (-)	1.04	1.0 - >10'000	1.01	1.0 - 2.1	>10'000	3372.09 - >10'000	1.04	1.0 - >10'000	1.52	1.0 - >10'000	1.04	1.0 - >10'000	>10'000	1.04 - >10'000	1.05	1.0 - >10'000	6.97	1.02 - >10'000	1.0	1.0 - 1.01	1.0	1.0 - 1.0	>10'000	1.03 - >10'000	1.01	1.0 - 1.46	>10'000	1.26 - >10'000	1.01	1.0 - 1.11	113.58	1.02 - >10'000	>10'000	1.34 - >10'000	>10'000	1.01 - >10'000	7.79	1.01 - >10'000	1.8	1.01 - >10'000	1.02	1.0 - >10'000	>10'000	2.39 - >10'000	1.0	1.0 - 1.0
		EOG Resources	Contribution to intensity (°C)	0.0003 °C	0.0 °C - 0.0006 °C	0.0004 °C	-0.0001 °C - 0.0008 °C	0.0008 °C	0.0004 °C - 0.0011 °C	0.0002 °C	0.0001 °C - 0.0003 °C	0.0002 °C	0.0001 °C - 0.0003 °C	0.0003 °C	0.0002 °C - 0.0004 °C	0.0006 °C	0.0003 °C - 0.0008 °C	0.0003 °C	0.0002 °C - 0.0004 °C	0.0004 °C	0.0003 °C - 0.0005 °C	0.0004 °C	0.0002 °C - 0.0005 °C	0.0004 °C	0.0002 °C - 0.0006 °C	0.0005 °C	0.0002 °C - 0.0007 °C	0.0005 °C	0.0003 °C - 0.0007 °C	0.0006 °C	0.0003 °C - 0.0008 °C	0.0007 °C	0.0003 °C - 0.0009 °C	0.0009 °C	0.0006 °C - 0.0013 °C	0.0009 °C	0.0006 °C - 0.0012 °C	0.001 °C	0.0003 °C - 0.0015 °C	0.0009 °C	0.0006 °C - 0.0012 °C	0.0012 °C	0.0007 °C - 0.0018 °C	0.0008 °C	0.0002 °C - 0.0013 °C	0.0016 °C	0.001 °C - 0.0021 °C	0.0001 °C	0.0001 °C - 0.0002 °C
			Multiplication of preindustrial probability (-)	1.01	1.0 - >10'000	1.0	1.0 - 1.39	>10'000	1385.49 - >10'000	1.01	1.0 - >10'000	1.15	1.0 - >10'000	1.01	1.0 - >10'000	>10'000	1.01 - >10'000	1.01	1.0 - >10'000	2.77	1.01 - >10'000	1.0	1.0 - 1.0	1.0	1.0 - 1.0	>10'000	1.01 - >10'000	1.0	1.0 - 1.15	>10'000	1.09 - >10'000	1.0	1.0 - 1.04	42.23	1.01 - >10'000	>10'000	1.12 - >10'000	>10'000	1.0 - >10'000	3.58	1.0 - >10'000	1.33	1.0 - >10'000	1.01	1.0 - >10'000	>10'000	1.71 - >10'000	1.0	1.0 - 1.0
		EQT Corporation	Contribution to intensity (°C)	0.0 °C	0.0 °C - 0.0001 °C	0.0001 °C	-0.0 °C - 0.0001 °C	0.0003 °C	0.0001 °C - 0.0004 °C	0.0 °C	0.0 °C - 0.0 °C	0.0 °C	0.0 °C - 0.0001 °C	0.0001 °C	0.0 °C - 0.0001 °C	0.0001 °C	0.0 °C - 0.0001 °C	0.0 °C	0.0 °C - 0.0001 °C	0.0001 °C	0.0 °C - 0.0001 °C	0.0001 °C	0.0 °C - 0.0001 °C	0.0001 °C	0.0 °C - 0.0001 °C	0.0001 °C	0.0 °C - 0.0001 °C	0.0001 °C	0.0001 °C - 0.0001 °C	0.0001 °C	0.0 °C - 0.0001 °C	0.0001 °C	0.0 °C - 0.0002 °C	0.0002 °C	0.0001 °C - 0.0003 °C	0.0002 °C	0.0001 °C - 0.0002 °C	0.0002 °C	0.0001 °C - 0.0003 °C	0.0002 °C	0.0001 °C - 0.0003 °C	0.0004 °C	0.0002 °C - 0.0006 °C	0.0003 °C	0.0001 °C - 0.0005 °C	0.0009 °C	0.0005 °C - 0.0012 °C	0.0 °C	0.0 °C - 0.0 °C
			Multiplication of preindustrial probability (-)	1.0	1.0 - >10'000	1.0	1.0 - 1.07	>10'000	457.62 - >10'000	1.0	1.0 - >10'000	1.02	1.0 - >10'000	1.0	1.0 - >10'000	>10'000	1.0 - >10'000	1.0	1.0 - >10'000	1.28	1.0 - >10'000	1.0	1.0 - 1.0	1.0	1.0 - 1.0	>10'000	1.0 - >10'000	1.0	1.0 - 1.02	>10'000	1.01 - >10'000	1.0	1.0 - 1.01	9.41	1.0 - >10'000	>10'000	1.03 - >10'000	>10'000	1.0 - >10'000	1.61	1.0 - >10'000	1.11	1.0 - >10'000	1.0	1.0 - >10'000	>10'000	1.4 - >10'000	1.0	1.0 - 1.0
		ExxonMobil	Contribution to intensity (°C)	0.0174 °C	0.0005 °C - 0.0388 °C	0.0148 °C	-0.0052 °C - 0.0332 °C	0.0254 °C	0.012 °C - 0.0359 °C	0.0257 °C	0.0148 °C - 0.0355 °C	0.0177 °C	0.0061 °C - 0.0315 °C	0.0282 °C	0.0185 °C - 0.0373 °C	0.0256 °C	0.013 °C - 0.0356 °C	0.0248 °C	0.0172 °C - 0.0336 °C	0.0282 °C	0.0203 °C - 0.0374 °C	0.025 °C	0.013 °C - 0.035 °C	0.0253 °C	0.0129 °C - 0.0351 °C	0.0285 °C	0.0138 °C - 0.0401 °C	0.0272 °C	0.0173 °C - 0.0363 °C	0.0255 °C	0.0116 °C - 0.0342 °C	0.0265 °C	0.0112 °C - 0.0372 °C	0.0334 °C	0.0216 °C - 0.0475 °C	0.0343 °C	0.0232 °C - 0.0457 °C	0.0376 °C	0.0128 °C - 0.0583 °C	0.0311 °C	0.02 °C - 0.0418 °C	0.0382 °C	0.0214 °C - 0.0562 °C	0.024 °C	0.007 °C - 0.0377 °C	0.0384 °C	0.0234 °C - 0.0525 °C	0.0155 °C	0.0063 °C - 0.0273 °C
			Multiplication of preindustrial probability (-)	1.78	1.01 - >10'000	1.19	1.02 - 16.93	>10'000	>10'000 - >10'000	2.41	1.06 - >10'000	14.85	1.03 - >10'000	1.98	1.09 - >10'000	>10'000	1.62 - >10'000	2.37	1.1 - >10'000	127.18	1.39 - >10'000	1.06	1.02 - 1.27	1.01	1.0 - 1.01	>10'000	1.46 - >10'000	1.21	1.04 - 8.75	>10'000	4.78 - >10'000	1.1	1.03 - 2.63	1562.93	1.25 - >10'000	>10'000	5.66 - >10'000	>10'000	1.11 - >10'000	92.53	1.18 - >10'000	11.23	1.11 - >10'000	1.22	1.04 - >10'000	>10'000	18.12 - >10'000	1.01	1.0 - 1.04
		Hess Corporation	Contribution to intensity (°C)	0.0009 °C	0.0 °C - 0.0021 °C	0.0008 °C	-0.0003 °C - 0.0018 °C	0.0014 °C	0.0007 °C - 0.002 °C	0.0013 °C	0.0007 °C - 0.0017 °C	0.0009 °C	0.0003 °C - 0.0016 °C	0.0014 °C	0.0009 °C - 0.0019 °C	0.0014 °C	0.0007 °C - 0.002 °C	0.0013 °C	0.0009 °C - 0.0017 °C	0.0015 °C	0.0011 °C - 0.002 °C	0.0013 °C	0.0007 °C - 0.0018 °C	0.0013 °C	0.0007 °C - 0.0019 °C	0.0015 °C	0.0007 °C - 0.0022 °C	0.0015 °C	0.0009 °C - 0.002 °C	0.0014 °C	0.0006 °C - 0.0019 °C	0.0015 °C	0.0006 °C - 0.0021 °C	0.0019 °C	0.0012 °C - 0.0027 °C	0.0019 °C	0.0013 °C - 0.0026 °C	0.0021 °C	0.0007 °C - 0.0033 °C	0.0018 °C	0.0011 °C - 0.0024 °C	0.0022 °C	0.0012 °C - 0.0032 °C	0.0014 °C	0.0004 °C - 0.0022 °C	0.0022 °C	0.0013 °C - 0.003 °C	0.0008 °C	0.0003 °C - 0.0013 °C
			Multiplication of preindustrial probability (-)	1.04	1.0 - >10'000	1.01	1.0 - 1.89	>10'000	2467.64 - >10'000	1.07	1.0 - >10'000	1.7	1.0 - >10'000	1.05	1.0 - >10'000	>10'000	1.03 - >10'000	1.07	1.0 - >10'000	7.59	1.02 - >10'000	1.0	1.0 - 1.01	1.0	1.0 - 1.0	>10'000	1.02 - >10'000	1.01	1.0 - 1.42	>10'000	1.21 - >10'000	1.01	1.0 - 1.09	88.82	1.01 - >10'000	>10'000	1.27 - >10'000	>10'000	1.01 - >10'000	6.15	1.01 - >10'000	1.58	1.01 - >10'000	1.01	1.0 - >10'000	>10'000	2.0 - >10'000	1.0	1.0 - 1.0
		Kiewit Mining Group	Contribution to intensity (°C)	0.0005 °C	0.0 °C - 0.0011 °C	0.0005 °C	-0.0002 °C - 0.0011 °C	0.0009 °C	0.0004 °C - 0.0012 °C	0.0006 °C	0.0003 °C - 0.0008 °C	0.0004 °C	0.0001 °C - 0.0007 °C	0.0007 °C	0.0004 °C - 0.0009 °C	0.0008 °C	0.0004 °C - 0.0011 °C	0.0006 °C	0.0004 °C - 0.0008 °C	0.0007 °C	0.0005 °C - 0.0009 °C	0.0007 °C	0.0003 °C - 0.0009 °C	0.0007 °C	0.0004 °C - 0.001 °C	0.0008 °C	0.0004 °C - 0.0012 °C	0.0008 °C	0.0005 °C - 0.0011 °C	0.0008 °C	0.0004 °C - 0.0011 °C	0.0009 °C	0.0004 °C - 0.0012 °C	0.0011 °C	0.0007 °C - 0.0016 °C	0.0011 °C	0.0008 °C - 0.0015 °C	0.0013 °C	0.0004 °C - 0.0019 °C	0.001 °C	0.0007 °C - 0.0014 °C	0.0013 °C	0.0007 °C - 0.0019 °C	0.0008 °C	0.0002 °C - 0.0013 °C	0.0013 °C	0.0008 °C - 0.0018 °C	0.0003 °C	0.0001 °C - 0.0006 °C
			Multiplication of preindustrial probability (-)	1.02	1.0 - >10'000	1.01	1.0 - 1.52	>10'000	1476.22 - >10'000	1.03	1.0 - >10'000	1.32	1.0 - >10'000	1.02	1.0 - >10'000	>10'000	1.02 - >10'000	1.03	1.0 - >10'000	4.2	1.01 - >10'000	1.0	1.0 - 1.01	1.0	1.0 - 1.0	>10'000	1.01 - >10'000	1.01	1.0 - 1.23	>10'000	1.12 - >10'000	1.0	1.0 - 1.05	53.11	1.01 - >10'000	>10'000	1.16 - >10'000	>10'000	1.0 - >10'000	4.07	1.01 - >10'000	1.35	1.0 - >10'000	1.01	1.0 - >10'000	>10'000	1.6 - >10'000	1.0	1.0 - 1.0
		Marathon Oil	Contribution to intensity (°C)	0.0012 °C	0.0 °C - 0.0026 °C	0.001 °C	-0.0004 °C - 0.0023 °C	0.0018 °C	0.0009 °C - 0.0026 °C	0.0017 °C	0.001 °C - 0.0023 °C	0.0012 °C	0.0004 °C - 0.0021 °C	0.0019 °C	0.0012 °C - 0.0025 °C	0.0018 °C	0.0009 °C - 0.0025 °C	0.0016 °C	0.0011 °C - 0.0022 °C	0.0019 °C	0.0014 °C - 0.0025 °C	0.0017 °C	0.0009 °C - 0.0024 °C	0.0017 °C	0.0009 °C - 0.0024 °C	0.0019 °C	0.0009 °C - 0.0027 °C	0.0019 °C	0.0012 °C - 0.0025 °C	0.0018 °C	0.0008 °C - 0.0024 °C	0.0018 °C	0.0008 °C - 0.0026 °C	0.0023 °C	0.0015 °C - 0.0033 °C	0.0024 °C	0.0016 °C - 0.0032 °C	0.0026 °C	0.0009 °C - 0.0041 °C	0.0022 °C	0.0014 °C - 0.0029 °C	0.0027 °C	0.0015 °C - 0.004 °C	0.0017 °C	0.0005 °C - 0.0027 °C	0.0028 °C	0.0017 °C - 0.0038 °C	0.001 °C	0.0004 °C - 0.0017 °C
			Multiplication of preindustrial probability (-)	1.05	1.0 - >10'000	1.01	1.0 - 2.1	>10'000	3076.39 - >10'000	1.09	1.0 - >10'000	1.91	1.0 - >10'000	1.06	1.01 - >10'000	>10'000	1.04 - >10'000	1.09	1.01 - >10'000	9.42	1.03 - >10'000	1.0	1.0 - 1.02	1.0	1.0 - 1.0	>10'000	1.03 - >10'000	1.01	1.0 - 1.52	>10'000	1.27 - >10'000	1.01	1.0 - 1.11	110.28	1.02 - >10'000	>10'000	1.33 - >10'000	>10'000	1.01 - >10'000	7.42	1.01 - >10'000	1.73	1.01 - >10'000	1.02	1.0 - >10'000	>10'000	2.26 - >10'000	1.0	1.0 - 1.0
		Murphy Oil	Contribution to intensity (°C)	0.0002 °C	0.0 °C - 0.0004 °C	0.0002 °C	-0.0001 °C - 0.0004 °C	0.0004 °C	0.0002 °C - 0.0005 °C	0.0002 °C	0.0001 °C - 0.0003 °C	0.0002 °C	0.0001 °C - 0.0003 °C	0.0003 °C	0.0002 °C - 0.0003 °C	0.0003 °C	0.0002 °C - 0.0004 °C	0.0002 °C	0.0001 °C - 0.0003 °C	0.0003 °C	0.0002 °C - 0.0004 °C	0.0002 °C	0.0001 °C - 0.0003 °C	0.0003 °C	0.0001 °C - 0.0004 °C	0.0003 °C	0.0001 °C - 0.0004 °C	0.0003 °C	0.0002 °C - 0.0004 °C	0.0003 °C	0.0001 °C - 0.0004 °C	0.0003 °C	0.0001 °C - 0.0005 °C	0.0004 °C	0.0003 °C - 0.0006 °C	0.0004 °C	0.0003 °C - 0.0006 °C	0.0005 °C	0.0002 °C - 0.0008 °C	0.0004 °C	0.0003 °C - 0.0006 °C	0.0006 °C	0.0003 °C - 0.0008 °C	0.0004 °C	0.0001 °C - 0.0006 °C	0.0006 °C	0.0004 °C - 0.0009 °C	0.0001 °C	0.0 °C - 0.0002 °C
			Multiplication of preindustrial probability (-)	1.01	1.0 - >10'000	1.0	1.0 - 1.2	>10'000	643.09 - >10'000	1.01	1.0 - >10'000	1.12	1.0 - >10'000	1.01	1.0 - >10'000	>10'000	1.01 - >10'000	1.01	1.0 - >10'000	2.22	1.0 - >10'000	1.0	1.0 - 1.0	1.0	1.0 - 1.0	>10'000	1.0 - >10'000	1.0	1.0 - 1.08	>10'000	1.05 - >10'000	1.0	1.0 - 1.02	21.48	1.0 - >10'000	>10'000	1.06 - >10'000	>10'000	1.0 - >10'000	2.25	1.0 - >10'000	1.15	1.0 - >10'000	1.0	1.0 - >10'000	>10'000	1.29 - >10'000	1.0	1.0 - 1.0
		Navajo Transitional Energy Company	Contribution to intensity (°C)	0.0 °C	0.0 °C - 0.0 °C	0.0 °C	0.0 °C - 0.0 °C	0.0 °C	0.0 °C - 0.0 °C	0.0 °C	0.0 °C - 0.0 °C	0.0 °C	0.0 °C - 0.0 °C	0.0 °C	0.0 °C - 0.0 °C	0.0 °C	0.0 °C - 0.0 °C	0.0 °C	0.0 °C - 0.0 °C	0.0 °C	0.0 °C - 0.0 °C	0.0 °C	0.0 °C - 0.0 °C	0.0 °C	0.0 °C - 0.0 °C	0.0 °C	0.0 °C - 0.0 °C	0.0 °C	0.0 °C - 0.0 °C	0.0 °C	0.0 °C - 0.0 °C	0.0 °C	0.0 °C - 0.0 °C	0.0 °C	0.0 °C - 0.0 °C	0.0 °C	0.0 °C - 0.0 °C	0.0 °C	0.0 °C - 0.0 °C	0.0 °C	0.0 °C - 0.0 °C	0.0 °C	0.0 °C - 0.0 °C	0.0 °C	0.0 °C - 0.0 °C	0.0002 °C	0.0001 °C - 0.0003 °C	0.0 °C	0.0 °C - 0.0 °C
			Multiplication of preindustrial probability (-)	1.0	1.0 - 1.0	1.0	1.0 - 1.0	>10'000	25.64 - >10'000	1.0	1.0 - 1.0	1.0	1.0 - 1.0	1.0	1.0 - 1.0	1.0	1.0 - 1.0	1.0	1.0 - 1.0	1.0	1.0 - 1.0	1.0	1.0 - 1.0	1.0	1.0 - 1.0	1.0	1.0 - 1.0	1.0	1.0 - 1.0	1.0	1.0 - 1.0	1.0	1.0 - 1.0	1.03	1.0 - >10'000	>10'000	1.0 - >10'000	>10'000	1.0 - >10'000	1.01	1.0 - >10'000	1.01	1.0 - >10'000	1.0	1.0 - >10'000	>10'000	1.1 - >10'000	1.0	1.0 - 1.0
		North American Coal	Contribution to intensity (°C)	0.0005 °C	0.0 °C - 0.0011 °C	0.0005 °C	-0.0002 °C - 0.001 °C	0.0008 °C	0.0004 °C - 0.0012 °C	0.0006 °C	0.0003 °C - 0.0008 °C	0.0004 °C	0.0001 °C - 0.0008 °C	0.0007 °C	0.0005 °C - 0.0009 °C	0.0008 °C	0.0004 °C - 0.0011 °C	0.0006 °C	0.0004 °C - 0.0008 °C	0.0008 °C	0.0005 °C - 0.001 °C	0.0007 °C	0.0004 °C - 0.001 °C	0.0007 °C	0.0004 °C - 0.001 °C	0.0008 °C	0.0004 °C - 0.0012 °C	0.0008 °C	0.0005 °C - 0.0011 °C	0.0008 °C	0.0004 °C - 0.001 °C	0.0008 °C	0.0003 °C - 0.0011 °C	0.001 °C	0.0007 °C - 0.0015 °C	0.0011 °C	0.0007 °C - 0.0014 °C	0.0012 °C	0.0004 °C - 0.0018 °C	0.001 °C	0.0006 °C - 0.0013 °C	0.0012 °C	0.0007 °C - 0.0018 °C	0.0008 °C	0.0002 °C - 0.0012 °C	0.0013 °C	0.0008 °C - 0.0018 °C	0.0003 °C	0.0001 °C - 0.0006 °C
			Multiplication of preindustrial probability (-)	1.02	1.0 - >10'000	1.01	1.0 - 1.49	>10'000	1397.05 - >10'000	1.03	1.0 - >10'000	1.34	1.0 - >10'000	1.02	1.0 - >10'000	>10'000	1.02 - >10'000	1.03	1.0 - >10'000	4.36	1.01 - >10'000	1.0	1.0 - 1.01	1.0	1.0 - 1.0	>10'000	1.01 - >10'000	1.01	1.0 - 1.22	>10'000	1.12 - >10'000	1.0	1.0 - 1.05	49.55	1.01 - >10'000	>10'000	1.15 - >10'000	>10'000	1.0 - >10'000	3.86	1.01 - >10'000	1.33	1.0 - >10'000	1.01	1.0 - >10'000	>10'000	1.58 - >10'000	1.0	1.0 - 1.0
		Occidental Petroleum	Contribution to intensity (°C)	0.0041 °C	0.0001 °C - 0.0091 °C	0.0035 °C	-0.0012 °C - 0.0079 °C	0.0062 °C	0.0029 °C - 0.0088 °C	0.0057 °C	0.0033 °C - 0.0079 °C	0.004 °C	0.0014 °C - 0.0072 °C	0.0065 °C	0.0042 °C - 0.0085 °C	0.0061 °C	0.0031 °C - 0.0085 °C	0.0056 °C	0.0039 °C - 0.0076 °C	0.0066 °C	0.0047 °C - 0.0087 °C	0.0058 °C	0.003 °C - 0.0082 °C	0.0059 °C	0.003 °C - 0.0082 °C	0.0067 °C	0.0032 °C - 0.0094 °C	0.0064 °C	0.0041 °C - 0.0086 °C	0.0061 °C	0.0028 °C - 0.0081 °C	0.0063 °C	0.0027 °C - 0.0089 °C	0.008 °C	0.0052 °C - 0.0114 °C	0.0082 °C	0.0056 °C - 0.011 °C	0.009 °C	0.0031 °C - 0.014 °C	0.0075 °C	0.0048 °C - 0.0101 °C	0.0094 °C	0.0052 °C - 0.0137 °C	0.0059 °C	0.0017 °C - 0.0093 °C	0.0095 °C	0.0058 °C - 0.013 °C	0.0034 °C	0.0014 °C - 0.0061 °C
			Multiplication of preindustrial probability (-)	1.19	1.0 - >10'000	1.04	1.0 - 4.81	>10'000	>10'000 - >10'000	1.32	1.01 - >10'000	4.15	1.01 - >10'000	1.23	1.02 - >10'000	>10'000	1.15 - >10'000	1.31	1.02 - >10'000	30.29	1.09 - >10'000	1.01	1.0 - 1.06	1.0	1.0 - 1.0	>10'000	1.11 - >10'000	1.05	1.01 - 2.81	>10'000	1.91 - >10'000	1.02	1.01 - 1.39	377.13	1.06 - >10'000	>10'000	2.14 - >10'000	>10'000	1.03 - >10'000	23.1	1.04 - >10'000	3.5	1.03 - >10'000	1.05	1.01 - >10'000	>10'000	5.26 - >10'000	1.0	1.0 - 1.01
		Peabody Energy	Contribution to intensity (°C)	0.005 °C	0.0001 °C - 0.0113 °C	0.005 °C	-0.0017 °C - 0.0112 °C	0.0092 °C	0.0043 °C - 0.013 °C	0.0056 °C	0.0032 °C - 0.0078 °C	0.0042 °C	0.0015 °C - 0.0075 °C	0.007 °C	0.0046 °C - 0.0092 °C	0.0084 °C	0.0043 °C - 0.0117 °C	0.0059 °C	0.0041 °C - 0.008 °C	0.0076 °C	0.0055 °C - 0.0101 °C	0.007 °C	0.0036 °C - 0.0098 °C	0.0073 °C	0.0038 °C - 0.0102 °C	0.0086 °C	0.0042 °C - 0.0121 °C	0.0084 °C	0.0054 °C - 0.0113 °C	0.0084 °C	0.0038 °C - 0.0112 °C	0.0089 °C	0.0038 °C - 0.0125 °C	0.0115 °C	0.0074 °C - 0.0163 °C	0.0118 °C	0.008 °C - 0.0157 °C	0.0129 °C	0.0044 °C - 0.0201 °C	0.0109 °C	0.007 °C - 0.0147 °C	0.0138 °C	0.0077 °C - 0.0203 °C	0.0088 °C	0.0026 °C - 0.0138 °C	0.0143 °C	0.0087 °C - 0.0196 °C	0.0033 °C	0.0013 °C - 0.0057 °C
			Multiplication of preindustrial probability (-)	1.23	1.0 - >10'000	1.06	1.01 - 6.36	>10'000	>10'000 - >10'000	1.31	1.01 - >10'000	4.3	1.01 - >10'000	1.24	1.02 - >10'000	>10'000	1.2 - >10'000	1.33	1.02 - >10'000	34.88	1.11 - >10'000	1.02	1.01 - 1.08	1.0	1.0 - 1.0	>10'000	1.14 - >10'000	1.06	1.01 - 3.39	>10'000	2.26 - >10'000	1.03	1.01 - 1.55	538.93	1.08 - >10'000	>10'000	2.62 - >10'000	>10'000	1.04 - >10'000	33.05	1.06 - >10'000	4.7	1.04 - >10'000	1.08	1.02 - >10'000	>10'000	7.44 - >10'000	1.0	1.0 - 1.01
		Pioneer Natural Resources	Contribution to intensity (°C)	0.0001 °C	0.0 °C - 0.0003 °C	0.0001 °C	-0.0001 °C - 0.0003 °C	0.0003 °C	0.0001 °C - 0.0004 °C	0.0001 °C	0.0001 °C - 0.0001 °C	0.0001 °C	0.0 °C - 0.0002 °C	0.0002 °C	0.0001 °C - 0.0002 °C	0.0002 °C	0.0001 °C - 0.0003 °C	0.0001 °C	0.0001 °C - 0.0002 °C	0.0002 °C	0.0001 °C - 0.0003 °C	0.0002 °C	0.0001 °C - 0.0003 °C	0.0002 °C	0.0001 °C - 0.0003 °C	0.0002 °C	0.0001 °C - 0.0003 °C	0.0002 °C	0.0001 °C - 0.0003 °C	0.0002 °C	0.0001 °C - 0.0003 °C	0.0003 °C	0.0001 °C - 0.0004 °C	0.0003 °C	0.0002 °C - 0.0005 °C	0.0003 °C	0.0002 °C - 0.0005 °C	0.0004 °C	0.0001 °C - 0.0006 °C	0.0003 °C	0.0002 °C - 0.0004 °C	0.0005 °C	0.0003 °C - 0.0007 °C	0.0003 °C	0.0001 °C - 0.0005 °C	0.0006 °C	0.0004 °C - 0.0009 °C	0.0 °C	0.0 °C - 0.0001 °C
			Multiplication of preindustrial probability (-)	1.01	1.0 - >10'000	1.0	1.0 - 1.15	>10'000	524.65 - >10'000	1.01	1.0 - >10'000	1.07	1.0 - >10'000	1.01	1.0 - >10'000	>10'000	1.01 - >10'000	1.01	1.0 - >10'000	1.86	1.0 - >10'000	1.0	1.0 - 1.0	1.0	1.0 - 1.0	>10'000	1.0 - >10'000	1.0	1.0 - 1.06	>10'000	1.04 - >10'000	1.0	1.0 - 1.02	16.95	1.0 - >10'000	>10'000	1.05 - >10'000	>10'000	1.0 - >10'000	1.98	1.0 - >10'000	1.12	1.0 - >10'000	1.0	1.0 - >10'000	>10'000	1.28 - >10'000	1.0	1.0 - 1.0
		SM Energy	Contribution to intensity (°C)	0.0 °C	0.0 °C - 0.0001 °C	0.0 °C	-0.0 °C - 0.0001 °C	0.0001 °C	0.0001 °C - 0.0002 °C	0.0 °C	0.0 °C - 0.0 °C	0.0 °C	0.0 °C - 0.0 °C	0.0 °C	0.0 °C - 0.0 °C	0.0001 °C	0.0 °C - 0.0001 °C	0.0 °C	0.0 °C - 0.0 °C	0.0 °C	0.0 °C - 0.0001 °C	0.0 °C	0.0 °C - 0.0001 °C	0.0 °C	0.0 °C - 0.0001 °C	0.0001 °C	0.0 °C - 0.0001 °C	0.0001 °C	0.0 °C - 0.0001 °C	0.0001 °C	0.0 °C - 0.0001 °C	0.0001 °C	0.0 °C - 0.0001 °C	0.0001 °C	0.0001 °C - 0.0002 °C	0.0001 °C	0.0001 °C - 0.0002 °C	0.0001 °C	0.0 °C - 0.0002 °C	0.0001 °C	0.0001 °C - 0.0002 °C	0.0002 °C	0.0001 °C - 0.0003 °C	0.0001 °C	0.0 °C - 0.0002 °C	0.0003 °C	0.0002 °C - 0.0004 °C	0.0 °C	0.0 °C - 0.0 °C
			Multiplication of preindustrial probability (-)	1.0	1.0 - >10'000	1.0	1.0 - 1.05	>10'000	243.7 - >10'000	1.0	1.0 - >10'000	1.01	1.0 - >10'000	1.0	1.0 - >10'000	>10'000	1.0 - >10'000	1.0	1.0 - >10'000	1.17	1.0 - >10'000	1.0	1.0 - 1.0	1.0	1.0 - 1.0	>10'000	1.0 - >10'000	1.0	1.0 - 1.02	>10'000	1.01 - >10'000	1.0	1.0 - 1.01	7.01	1.0 - >10'000	>10'000	1.02 - >10'000	>10'000	1.0 - >10'000	1.4	1.0 - >10'000	1.06	1.0 - >10'000	1.0	1.0 - >10'000	>10'000	1.13 - >10'000	1.0	1.0 - 1.0
		Southwestern Energy	Contribution to intensity (°C)	0.0 °C	0.0 °C - 0.0001 °C	0.0001 °C	-0.0 °C - 0.0002 °C	0.0004 °C	0.0002 °C - 0.0005 °C	0.0 °C	0.0 °C - 0.0 °C	0.0 °C	0.0 °C - 0.0 °C	0.0 °C	0.0 °C - 0.0001 °C	0.0001 °C	0.0001 °C - 0.0002 °C	0.0 °C	0.0 °C - 0.0 °C	0.0 °C	0.0 °C - 0.0001 °C	0.0 °C	0.0 °C - 0.0001 °C	0.0001 °C	0.0 °C - 0.0001 °C	0.0001 °C	0.0 °C - 0.0001 °C	0.0001 °C	0.0001 °C - 0.0001 °C	0.0001 °C	0.0001 °C - 0.0002 °C	0.0002 °C	0.0001 °C - 0.0003 °C	0.0003 °C	0.0002 °C - 0.0004 °C	0.0003 °C	0.0002 °C - 0.0004 °C	0.0003 °C	0.0001 °C - 0.0005 °C	0.0003 °C	0.0002 °C - 0.0004 °C	0.0006 °C	0.0003 °C - 0.0008 °C	0.0004 °C	0.0001 °C - 0.0006 °C	0.0009 °C	0.0006 °C - 0.0013 °C	0.0 °C	0.0 °C - 0.0 °C
			Multiplication of preindustrial probability (-)	1.0	1.0 - >10'000	1.0	1.0 - 1.11	>10'000	633.85 - >10'000	1.0	1.0 - >10'000	1.02	1.0 - >10'000	1.0	1.0 - >10'000	>10'000	1.0 - >10'000	1.0	1.0 - >10'000	1.21	1.0 - >10'000	1.0	1.0 - 1.0	1.0	1.0 - 1.0	>10'000	1.0 - >10'000	1.0	1.0 - 1.03	>10'000	1.02 - >10'000	1.0	1.0 - 1.01	14.28	1.0 - >10'000	>10'000	1.04 - >10'000	>10'000	1.0 - >10'000	1.95	1.0 - >10'000	1.15	1.0 - >10'000	1.0	1.0 - >10'000	>10'000	1.42 - >10'000	1.0	1.0 - 1.0
		Vistra	Contribution to intensity (°C)	0.0004 °C	0.0 °C - 0.001 °C	0.0004 °C	-0.0001 °C - 0.0009 °C	0.0007 °C	0.0003 °C - 0.001 °C	0.0006 °C	0.0004 °C - 0.0008 °C	0.0004 °C	0.0001 °C - 0.0008 °C	0.0007 °C	0.0005 °C - 0.0009 °C	0.0007 °C	0.0003 °C - 0.001 °C	0.0006 °C	0.0004 °C - 0.0008 °C	0.0007 °C	0.0005 °C - 0.0009 °C	0.0006 °C	0.0003 °C - 0.0009 °C	0.0007 °C	0.0003 °C - 0.0009 °C	0.0007 °C	0.0004 °C - 0.001 °C	0.0007 °C	0.0005 °C - 0.001 °C	0.0007 °C	0.0003 °C - 0.0009 °C	0.0007 °C	0.0003 °C - 0.001 °C	0.0009 °C	0.0006 °C - 0.0013 °C	0.0009 °C	0.0006 °C - 0.0013 °C	0.001 °C	0.0004 °C - 0.0016 °C	0.0009 °C	0.0006 °C - 0.0012 °C	0.0011 °C	0.0006 °C - 0.0016 °C	0.0007 °C	0.0002 °C - 0.0011 °C	0.0011 °C	0.0007 °C - 0.0015 °C	0.0004 °C	0.0001 °C - 0.0006 °C
			Multiplication of preindustrial probability (-)	1.02	1.0 - >10'000	1.01	1.0 - 1.44	>10'000	1245.08 - >10'000	1.03	1.0 - >10'000	1.34	1.0 - >10'000	1.02	1.0 - >10'000	>10'000	1.02 - >10'000	1.03	1.0 - >10'000	4.19	1.01 - >10'000	1.0	1.0 - 1.01	1.0	1.0 - 1.0	>10'000	1.01 - >10'000	1.01	1.0 - 1.2	>10'000	1.1 - >10'000	1.0	1.0 - 1.04	44.37	1.01 - >10'000	>10'000	1.13 - >10'000	>10'000	1.0 - >10'000	3.56	1.0 - >10'000	1.29	1.0 - >10'000	1.01	1.0 - >10'000	>10'000	1.5 - >10'000	1.0	1.0 - 1.0
		Westmoreland Mining	Contribution to intensity (°C)	0.0006 °C	0.0 °C - 0.0013 °C	0.0006 °C	-0.0002 °C - 0.0013 °C	0.0011 °C	0.0005 °C - 0.0016 °C	0.0007 °C	0.0004 °C - 0.001 °C	0.0005 °C	0.0002 °C - 0.0009 °C	0.0008 °C	0.0005 °C - 0.0011 °C	0.001 °C	0.0005 °C - 0.0013 °C	0.0007 °C	0.0005 °C - 0.001 °C	0.0009 °C	0.0006 °C - 0.0012 °C	0.0008 °C	0.0004 °C - 0.0012 °C	0.0009 °C	0.0004 °C - 0.0012 °C	0.001 °C	0.0005 °C - 0.0014 °C	0.001 °C	0.0006 °C - 0.0013 °C	0.001 °C	0.0004 °C - 0.0013 °C	0.001 °C	0.0004 °C - 0.0014 °C	0.0013 °C	0.0009 °C - 0.0019 °C	0.0014 °C	0.0009 °C - 0.0018 °C	0.0015 °C	0.0005 °C - 0.0023 °C	0.0013 °C	0.0008 °C - 0.0017 °C	0.0017 °C	0.0009 °C - 0.0025 °C	0.0011 °C	0.0003 °C - 0.0017 °C	0.0018 °C	0.0011 °C - 0.0025 °C	0.0004 °C	0.0002 °C - 0.0007 °C
			Multiplication of preindustrial probability (-)	1.03	1.0 - >10'000	1.01	1.0 - 1.61	>10'000	1918.87 - >10'000	1.04	1.0 - >10'000	1.4	1.0 - >10'000	1.03	1.0 - >10'000	>10'000	1.02 - >10'000	1.04	1.0 - >10'000	5.0	1.01 - >10'000	1.0	1.0 - 1.01	1.0	1.0 - 1.0	>10'000	1.02 - >10'000	1.01	1.0 - 1.27	>10'000	1.14 - >10'000	1.0	1.0 - 1.06	62.89	1.01 - >10'000	>10'000	1.19 - >10'000	>10'000	1.0 - >10'000	4.75	1.01 - >10'000	1.45	1.0 - >10'000	1.01	1.0 - >10'000	>10'000	1.82 - >10'000	1.0	1.0 - 1.0
		Wolverine Fuels	Contribution to intensity (°C)	0.0 °C	0.0 °C - 0.0001 °C	0.0001 °C	-0.0 °C - 0.0001 °C	0.0002 °C	0.0001 °C - 0.0002 °C	0.0 °C	0.0 °C - 0.0 °C	0.0 °C	0.0 °C - 0.0 °C	0.0 °C	0.0 °C - 0.0001 °C	0.0001 °C	0.0 °C - 0.0001 °C	0.0 °C	0.0 °C - 0.0 °C	0.0001 °C	0.0 °C - 0.0001 °C	0.0001 °C	0.0 °C - 0.0001 °C	0.0001 °C	0.0 °C - 0.0001 °C	0.0001 °C	0.0 °C - 0.0001 °C	0.0001 °C	0.0001 °C - 0.0001 °C	0.0001 °C	0.0 °C - 0.0001 °C	0.0001 °C	0.0 °C - 0.0002 °C	0.0002 °C	0.0001 °C - 0.0002 °C	0.0002 °C	0.0001 °C - 0.0002 °C	0.0002 °C	0.0001 °C - 0.0003 °C	0.0002 °C	0.0001 °C - 0.0002 °C	0.0003 °C	0.0001 °C - 0.0004 °C	0.0002 °C	0.0001 °C - 0.0003 °C	0.0003 °C	0.0002 °C - 0.0005 °C	0.0 °C	0.0 °C - 0.0 °C
			Multiplication of preindustrial probability (-)	1.0	1.0 - >10'000	1.0	1.0 - 1.07	>10'000	301.37 - >10'000	1.0	1.0 - >10'000	1.02	1.0 - >10'000	1.0	1.0 - >10'000	>10'000	1.0 - >10'000	1.0	1.0 - >10'000	1.28	1.0 - >10'000	1.0	1.0 - 1.0	1.0	1.0 - 1.0	>10'000	1.0 - >10'000	1.0	1.0 - 1.03	>10'000	1.01 - >10'000	1.0	1.0 - 1.01	8.68	1.0 - >10'000	>10'000	1.02 - >10'000	>10'000	1.0 - >10'000	1.51	1.0 - >10'000	1.07	1.0 - >10'000	1.0	1.0 - >10'000	>10'000	1.16 - >10'000	1.0	1.0 - 1.0
South Asia	Inde	Adani Enterprises	Contribution to intensity (°C)	0.0 °C	0.0 °C - 0.0 °C	0.0 °C	-0.0 °C - 0.0 °C	0.0001 °C	0.0 °C - 0.0001 °C	0.0 °C	0.0 °C - 0.0 °C	0.0 °C	0.0 °C - 0.0 °C	0.0 °C	0.0 °C - 0.0 °C	0.0 °C	0.0 °C - 0.0 °C	0.0 °C	0.0 °C - 0.0 °C	0.0 °C	0.0 °C - 0.0 °C	0.0 °C	0.0 °C - 0.0 °C	0.0 °C	0.0 °C - 0.0 °C	0.0 °C	0.0 °C - 0.0 °C	0.0 °C	0.0 °C - 0.0 °C	0.0 °C	0.0 °C - 0.0 °C	0.0 °C	0.0 °C - 0.0 °C	0.0 °C	0.0 °C - 0.0 °C	0.0 °C	0.0 °C - 0.0 °C	0.0 °C	0.0 °C - 0.0 °C	0.0 °C	0.0 °C - 0.0 °C	0.0001 °C	0.0 °C - 0.0001 °C	0.0001 °C	0.0 °C - 0.0001 °C	0.0002 °C	0.0001 °C - 0.0003 °C	0.0 °C	0.0 °C - 0.0 °C
			Multiplication of preindustrial probability (-)	1.0	1.0 - 1.0	1.0	1.0 - 1.0	>10'000	88.24 - >10'000	1.0	1.0 - 1.0	1.0	1.0 - 1.0	1.0	1.0 - 1.0	>10'000	1.0 - >10'000	1.0	1.0 - 1.0	1.0	1.0 - 1.0	1.0	1.0 - 1.0	1.0	1.0 - 1.0	1.0	1.0 - 1.0	1.0	1.0 - 1.0	>10'000	1.0 - >10'000	1.0	1.0 - 1.0	1.84	1.0 - >10'000	>10'000	1.0 - >10'000	>10'000	1.0 - >10'000	1.09	1.0 - >10'000	1.02	1.0 - >10'000	1.0	1.0 - >10'000	>10'000	1.09 - >10'000	1.0	1.0 - 1.0
	India	Coal India	Contribution to intensity (°C)	0.0064 °C	0.0002 °C - 0.0144 °C	0.0067 °C	-0.0023 °C - 0.015 °C	0.0134 °C	0.0063 °C - 0.0191 °C	0.0071 °C	0.0041 °C - 0.0097 °C	0.0053 °C	0.0018 °C - 0.0094 °C	0.0088 °C	0.0058 °C - 0.0116 °C	0.0112 °C	0.0057 °C - 0.0155 °C	0.0074 °C	0.0051 °C - 0.01 °C	0.0096 °C	0.0069 °C - 0.0127 °C	0.0089 °C	0.0046 °C - 0.0124 °C	0.0094 °C	0.0048 °C - 0.013 °C	0.011 °C	0.0053 °C - 0.0155 °C	0.0109 °C	0.007 °C - 0.0146 °C	0.0111 °C	0.0051 °C - 0.0149 °C	0.012 °C	0.0051 °C - 0.0169 °C	0.0157 °C	0.0102 °C - 0.0224 °C	0.0161 °C	0.0109 °C - 0.0215 °C	0.0177 °C	0.006 °C - 0.0275 °C	0.0152 °C	0.0098 °C - 0.0205 °C	0.0203 °C	0.0114 °C - 0.0298 °C	0.0133 °C	0.0039 °C - 0.0208 °C	0.0237 °C	0.0144 °C - 0.0325 °C	0.0041 °C	0.0017 °C - 0.0072 °C
			Multiplication of preindustrial probability (-)	1.29	1.01 - >10'000	1.09	1.01 - 8.22	>10'000	>10'000 - >10'000	1.39	1.02 - >10'000	5.15	1.01 - >10'000	1.31	1.03 - >10'000	>10'000	1.27 - >10'000	1.41	1.03 - >10'000	43.84	1.13 - >10'000	1.02	1.01 - 1.1	1.0	1.0 - 1.01	>10'000	1.18 - >10'000	1.08	1.02 - 4.1	>10'000	2.67 - >10'000	1.04	1.01 - 1.74	737.77	1.12 - >10'000	>10'000	3.22 - >10'000	>10'000	1.05 - >10'000	45.78	1.09 - >10'000	6.42	1.06 - >10'000	1.12	1.02 - >10'000	>10'000	11.64 - >10'000	1.0	1.0 - 1.01
		JSW	Contribution to intensity (°C)	0.0001 °C	0.0 °C - 0.0002 °C	0.0002 °C	-0.0001 °C - 0.0003 °C	0.0004 °C	0.0002 °C - 0.0005 °C	0.0 °C	0.0 °C - 0.0 °C	0.0 °C	0.0 °C - 0.0 °C	0.0 °C	0.0 °C - 0.0 °C	0.0002 °C	0.0001 °C - 0.0003 °C	0.0 °C	0.0 °C - 0.0 °C	0.0001 °C	0.0 °C - 0.0001 °C	0.0001 °C	0.0 °C - 0.0001 °C	0.0001 °C	0.0001 °C - 0.0002 °C	0.0002 °C	0.0001 °C - 0.0002 °C	0.0002 °C	0.0001 °C - 0.0003 °C	0.0002 °C	0.0001 °C - 0.0003 °C	0.0003 °C	0.0001 °C - 0.0004 °C	0.0004 °C	0.0002 °C - 0.0005 °C	0.0004 °C	0.0003 °C - 0.0005 °C	0.0004 °C	0.0001 °C - 0.0007 °C	0.0004 °C	0.0002 °C - 0.0005 °C	0.0006 °C	0.0003 °C - 0.0008 °C	0.0004 °C	0.0001 °C - 0.0006 °C	0.0007 °C	0.0004 °C - 0.001 °C	0.0 °C	0.0 °C - 0.0 °C
			Multiplication of preindustrial probability (-)	1.0	1.0 - >10'000	1.0	1.0 - 1.16	>10'000	628.58 - >10'000	1.0	1.0 - 1.0	1.0	1.0 - >10'000	1.0	1.0 - >10'000	>10'000	1.01 - >10'000	1.0	1.0 - >10'000	1.3	1.0 - >10'000	1.0	1.0 - 1.0	1.0	1.0 - 1.0	>10'000	1.0 - >10'000	1.0	1.0 - 1.05	>10'000	1.04 - >10'000	1.0	1.0 - 1.02	18.62	1.0 - >10'000	>10'000	1.05 - >10'000	>10'000	1.0 - >10'000	2.13	1.0 - >10'000	1.15	1.0 - >10'000	1.0	1.0 - >10'000	>10'000	1.32 - >10'000	1.0	1.0 - 1.0
		ONGC India	Contribution to intensity (°C)	0.0018 °C	0.0001 °C - 0.0039 °C	0.0017 °C	-0.0006 °C - 0.0038 °C	0.003 °C	0.0014 °C - 0.0043 °C	0.0021 °C	0.0012 °C - 0.0029 °C	0.0016 °C	0.0005 °C - 0.0028 °C	0.0026 °C	0.0017 °C - 0.0034 °C	0.0029 °C	0.0014 °C - 0.004 °C	0.0022 °C	0.0015 °C - 0.0029 °C	0.0027 °C	0.002 °C - 0.0036 °C	0.0025 °C	0.0013 °C - 0.0035 °C	0.0026 °C	0.0013 °C - 0.0036 °C	0.003 °C	0.0014 °C - 0.0042 °C	0.0029 °C	0.0019 °C - 0.0039 °C	0.0028 °C	0.0013 °C - 0.0038 °C	0.003 °C	0.0013 °C - 0.0042 °C	0.0039 °C	0.0025 °C - 0.0055 °C	0.004 °C	0.0027 °C - 0.0053 °C	0.0043 °C	0.0015 °C - 0.0067 °C	0.0036 °C	0.0023 °C - 0.0049 °C	0.0046 °C	0.0026 °C - 0.0068 °C	0.0029 °C	0.0008 °C - 0.0046 °C	0.0048 °C	0.0029 °C - 0.0066 °C	0.0012 °C	0.0005 °C - 0.0021 °C
			Multiplication of preindustrial probability (-)	1.08	1.0 - >10'000	1.02	1.0 - 2.81	>10'000	5193.96 - >10'000	1.12	1.01 - >10'000	2.22	1.0 - >10'000	1.09	1.01 - >10'000	>10'000	1.07 - >10'000	1.12	1.01 - >10'000	13.12	1.04 - >10'000	1.01	1.0 - 1.03	1.0	1.0 - 1.0	>10'000	1.05 - >10'000	1.02	1.0 - 1.82	>10'000	1.43 - >10'000	1.01	1.0 - 1.18	181.91	1.03 - >10'000	>10'000	1.55 - >10'000	>10'000	1.01 - >10'000	11.71	1.02 - >10'000	2.23	1.01 - >10'000	1.03	1.01 - >10'000	>10'000	3.17 - >10'000	1.0	1.0 - 1.0
		Singareni Collieries	Contribution to intensity (°C)	0.0007 °C	0.0 °C - 0.0016 °C	0.0008 °C	-0.0003 °C - 0.0017 °C	0.0015 °C	0.0007 °C - 0.0022 °C	0.0008 °C	0.0005 °C - 0.0011 °C	0.0006 °C	0.0002 °C - 0.0011 °C	0.001 °C	0.0007 °C - 0.0013 °C	0.0013 °C	0.0006 °C - 0.0018 °C	0.0008 °C	0.0006 °C - 0.0011 °C	0.0011 °C	0.0008 °C - 0.0014 °C	0.001 °C	0.0005 °C - 0.0014 °C	0.001 °C	0.0005 °C - 0.0015 °C	0.0012 °C	0.0006 °C - 0.0017 °C	0.0012 °C	0.0008 °C - 0.0016 °C	0.0013 °C	0.0006 °C - 0.0017 °C	0.0014 °C	0.0006 °C - 0.0019 °C	0.0018 °C	0.0012 °C - 0.0025 °C	0.0018 °C	0.0012 °C - 0.0024 °C	0.002 °C	0.0007 °C - 0.0031 °C	0.0017 °C	0.0011 °C - 0.0023 °C	0.0023 °C	0.0013 °C - 0.0034 °C	0.0015 °C	0.0004 °C - 0.0024 °C	0.0026 °C	0.0016 °C - 0.0036 °C	0.0005 °C	0.0002 °C - 0.0008 °C
			Multiplication of preindustrial probability (-)	1.03	1.0 - >10'000	1.01	1.0 - 1.82	>10'000	2601.31 - >10'000	1.04	1.0 - >10'000	1.47	1.0 - >10'000	1.03	1.0 - >10'000	>10'000	1.03 - >10'000	1.05	1.0 - >10'000	5.81	1.02 - >10'000	1.0	1.0 - 1.01	1.0	1.0 - 1.0	>10'000	1.02 - >10'000	1.01	1.0 - 1.35	>10'000	1.19 - >10'000	1.01	1.0 - 1.08	84.65	1.01 - >10'000	>10'000	1.25 - >10'000	>10'000	1.01 - >10'000	6.07	1.01 - >10'000	1.61	1.01 - >10'000	1.01	1.0 - >10'000	>10'000	2.2 - >10'000	1.0	1.0 - 1.0
		UltraTech Cement	Contribution to intensity (°C)	0.0 °C	0.0 °C - 0.0 °C	0.0 °C	-0.0 °C - 0.0001 °C	0.0001 °C	0.0001 °C - 0.0002 °C	0.0 °C	0.0 °C - 0.0 °C	0.0 °C	0.0 °C - 0.0 °C	0.0 °C	0.0 °C - 0.0 °C	0.0001 °C	0.0 °C - 0.0001 °C	0.0 °C	0.0 °C - 0.0 °C	0.0 °C	0.0 °C - 0.0 °C	0.0 °C	0.0 °C - 0.0 °C	0.0 °C	0.0 °C - 0.0 °C	0.0 °C	0.0 °C - 0.0001 °C	0.0 °C	0.0 °C - 0.0001 °C	0.0001 °C	0.0 °C - 0.0001 °C	0.0001 °C	0.0 °C - 0.0001 °C	0.0001 °C	0.0001 °C - 0.0002 °C	0.0001 °C	0.0001 °C - 0.0002 °C	0.0001 °C	0.0 °C - 0.0002 °C	0.0001 °C	0.0001 °C - 0.0002 °C	0.0002 °C	0.0001 °C - 0.0003 °C	0.0001 °C	0.0 °C - 0.0002 °C	0.0003 °C	0.0002 °C - 0.0004 °C	0.0 °C	0.0 °C - 0.0 °C
			Multiplication of preindustrial probability (-)	1.0	1.0 - >10'000	1.0	1.0 - 1.05	>10'000	203.01 - >10'000	1.0	1.0 - 1.0	1.0	1.0 - 1.0	1.0	1.0 - >10'000	>10'000	1.0 - >10'000	1.0	1.0 - 1.0	1.04	1.0 - >10'000	1.0	1.0 - 1.0	1.0	1.0 - 1.0	>10'000	1.0 - >10'000	1.0	1.0 - 1.01	>10'000	1.01 - >10'000	1.0	1.0 - 1.0	6.18	1.0 - >10'000	>10'000	1.02 - >10'000	>10'000	1.0 - >10'000	1.34	1.0 - >10'000	1.05	1.0 - >10'000	1.0	1.0 - >10'000	>10'000	1.12 - >10'000	1.0	1.0 - 1.0
Sub-Saharan Africa	Angola	Sonangol	Contribution to intensity (°C)	0.0006 °C	0.0 °C - 0.0014 °C	0.0007 °C	-0.0003 °C - 0.0016 °C	0.0015 °C	0.0007 °C - 0.0021 °C	0.0006 °C	0.0003 °C - 0.0008 °C	0.0004 °C	0.0001 °C - 0.0008 °C	0.0007 °C	0.0005 °C - 0.001 °C	0.0012 °C	0.0006 °C - 0.0017 °C	0.0006 °C	0.0004 °C - 0.0008 °C	0.0008 °C	0.0006 °C - 0.0011 °C	0.0008 °C	0.0004 °C - 0.0011 °C	0.0009 °C	0.0005 °C - 0.0012 °C	0.0011 °C	0.0005 °C - 0.0015 °C	0.0011 °C	0.0007 °C - 0.0015 °C	0.0012 °C	0.0005 °C - 0.0016 °C	0.0013 °C	0.0006 °C - 0.0018 °C	0.0017 °C	0.0011 °C - 0.0025 °C	0.0018 °C	0.0012 °C - 0.0024 °C	0.002 °C	0.0007 °C - 0.003 °C	0.0017 °C	0.0011 °C - 0.0023 °C	0.0023 °C	0.0013 °C - 0.0033 °C	0.0015 °C	0.0004 °C - 0.0023 °C	0.0026 °C	0.0016 °C - 0.0036 °C	0.0003 °C	0.0001 °C - 0.0006 °C
			Multiplication of preindustrial probability (-)	1.03	1.0 - >10'000	1.01	1.0 - 1.79	>10'000	2575.47 - >10'000	1.03	1.0 - >10'000	1.34	1.0 - >10'000	1.03	1.0 - >10'000	>10'000	1.03 - >10'000	1.03	1.0 - >10'000	4.74	1.01 - >10'000	1.0	1.0 - 1.01	1.0	1.0 - 1.0	>10'000	1.02 - >10'000	1.01	1.0 - 1.31	>10'000	1.18 - >10'000	1.0	1.0 - 1.08	82.32	1.01 - >10'000	>10'000	1.25 - >10'000	>10'000	1.01 - >10'000	5.98	1.01 - >10'000	1.61	1.01 - >10'000	1.01	1.0 - >10'000	>10'000	2.17 - >10'000	1.0	1.0 - 1.0
	Nigeria	Nigerian National Petroleum Corp.	Contribution to intensity (°C)	0.0025 °C	0.0001 °C - 0.0056 °C	0.0025 °C	-0.0009 °C - 0.0056 °C	0.0048 °C	0.0023 °C - 0.0068 °C	0.0029 °C	0.0017 °C - 0.004 °C	0.0021 °C	0.0007 °C - 0.0038 °C	0.0035 °C	0.0023 °C - 0.0046 °C	0.0042 °C	0.0021 °C - 0.0059 °C	0.003 °C	0.0021 °C - 0.004 °C	0.0038 °C	0.0027 °C - 0.005 °C	0.0035 °C	0.0018 °C - 0.0049 °C	0.0037 °C	0.0019 °C - 0.0051 °C	0.0043 °C	0.0021 °C - 0.006 °C	0.0042 °C	0.0027 °C - 0.0056 °C	0.0042 °C	0.0019 °C - 0.0056 °C	0.0045 °C	0.0019 °C - 0.0063 °C	0.0058 °C	0.0038 °C - 0.0083 °C	0.006 °C	0.004 °C - 0.008 °C	0.0066 °C	0.0022 °C - 0.0102 °C	0.0056 °C	0.0036 °C - 0.0075 °C	0.0073 °C	0.0041 °C - 0.0107 °C	0.0047 °C	0.0014 °C - 0.0073 °C	0.008 °C	0.0049 °C - 0.011 °C	0.0017 °C	0.0007 °C - 0.003 °C
			Multiplication of preindustrial probability (-)	1.11	1.0 - >10'000	1.03	1.0 - 3.7	>10'000	8165.92 - >10'000	1.16	1.01 - >10'000	2.67	1.0 - >10'000	1.12	1.01 - >10'000	>10'000	1.1 - >10'000	1.17	1.01 - >10'000	17.96	1.05 - >10'000	1.01	1.0 - 1.04	1.0	1.0 - 1.0	>10'000	1.07 - >10'000	1.03	1.01 - 2.19	>10'000	1.63 - >10'000	1.02	1.0 - 1.28	273.94	1.04 - >10'000	>10'000	1.82 - >10'000	>10'000	1.02 - >10'000	17.4	1.03 - >10'000	2.94	1.02 - >10'000	1.04	1.01 - >10'000	>10'000	4.62 - >10'000	1.0	1.0 - 1.0
	South Africa	Exxaro Resources Ltd	Contribution to intensity (°C)	0.0003 °C	0.0 °C - 0.0006 °C	0.0005 °C	-0.0002 °C - 0.001 °C	0.001 °C	0.0005 °C - 0.0015 °C	0.0001 °C	0.0001 °C - 0.0001 °C	0.0001 °C	0.0 °C - 0.0002 °C	0.0002 °C	0.0001 °C - 0.0003 °C	0.0007 °C	0.0004 °C - 0.001 °C	0.0002 °C	0.0001 °C - 0.0002 °C	0.0003 °C	0.0002 °C - 0.0004 °C	0.0003 °C	0.0002 °C - 0.0005 °C	0.0004 °C	0.0002 °C - 0.0006 °C	0.0006 °C	0.0003 °C - 0.0008 °C	0.0006 °C	0.0004 °C - 0.0008 °C	0.0007 °C	0.0003 °C - 0.001 °C	0.0008 °C	0.0003 °C - 0.0011 °C	0.0011 °C	0.0007 °C - 0.0016 °C	0.0011 °C	0.0008 °C - 0.0015 °C	0.0012 °C	0.0004 °C - 0.0019 °C	0.0011 °C	0.0007 °C - 0.0015 °C	0.0015 °C	0.0009 °C - 0.0023 °C	0.001 °C	0.0003 °C - 0.0016 °C	0.0019 °C	0.0012 °C - 0.0026 °C	0.0 °C	0.0 °C - 0.0001 °C
			Multiplication of preindustrial probability (-)	1.01	1.0 - >10'000	1.01	1.0 - 1.49	>10'000	1750.2 - >10'000	1.01	1.0 - >10'000	1.09	1.0 - >10'000	1.01	1.0 - >10'000	>10'000	1.02 - >10'000	1.01	1.0 - >10'000	2.44	1.0 - >10'000	1.0	1.0 - 1.0	1.0	1.0 - 1.0	>10'000	1.01 - >10'000	1.0	1.0 - 1.17	>10'000	1.11 - >10'000	1.0	1.0 - 1.05	52.82	1.01 - >10'000	>10'000	1.16 - >10'000	>10'000	1.0 - >10'000	4.25	1.01 - >10'000	1.41	1.0 - >10'000	1.01	1.0 - >10'000	>10'000	1.86 - >10'000	1.0	1.0 - 1.0
		Sasol	Contribution to intensity (°C)	0.0015 °C	0.0 °C - 0.0034 °C	0.0014 °C	-0.0005 °C - 0.0032 °C	0.0025 °C	0.0012 °C - 0.0036 °C	0.0018 °C	0.0011 °C - 0.0026 °C	0.0014 °C	0.0005 °C - 0.0024 °C	0.0023 °C	0.0015 °C - 0.003 °C	0.0024 °C	0.0012 °C - 0.0033 °C	0.0019 °C	0.0013 °C - 0.0026 °C	0.0024 °C	0.0017 °C - 0.0032 °C	0.0022 °C	0.0011 °C - 0.003 °C	0.0022 °C	0.0011 °C - 0.0031 °C	0.0026 °C	0.0012 °C - 0.0036 °C	0.0025 °C	0.0016 °C - 0.0033 °C	0.0024 °C	0.0011 °C - 0.0032 °C	0.0025 °C	0.0011 °C - 0.0035 °C	0.0032 °C	0.0021 °C - 0.0046 °C	0.0033 °C	0.0022 °C - 0.0044 °C	0.0036 °C	0.0012 °C - 0.0056 °C	0.003 °C	0.0019 °C - 0.0041 °C	0.0038 °C	0.0021 °C - 0.0056 °C	0.0024 °C	0.0007 °C - 0.0038 °C	0.004 °C	0.0024 °C - 0.0055 °C	0.0011 °C	0.0004 °C - 0.0019 °C
			Multiplication of preindustrial probability (-)	1.07	1.0 - >10'000	1.02	1.0 - 2.51	>10'000	4316.41 - >10'000	1.1	1.0 - >10'000	2.08	1.0 - >10'000	1.08	1.01 - >10'000	>10'000	1.06 - >10'000	1.11	1.01 - >10'000	11.68	1.03 - >10'000	1.01	1.0 - 1.02	1.0	1.0 - 1.0	>10'000	1.04 - >10'000	1.02	1.0 - 1.7	>10'000	1.36 - >10'000	1.01	1.0 - 1.15	151.68	1.02 - >10'000	>10'000	1.46 - >10'000	>10'000	1.01 - >10'000	9.9	1.02 - >10'000	2.02	1.01 - >10'000	1.02	1.0 - >10'000	>10'000	2.8 - >10'000	1.0	1.0 - 1.0
		Seriti Resources	Contribution to intensity (°C)	0.0 °C	0.0 °C - 0.0 °C	0.0 °C	0.0 °C - 0.0 °C	0.0 °C	0.0 °C - 0.0 °C	0.0 °C	0.0 °C - 0.0 °C	0.0 °C	0.0 °C - 0.0 °C	0.0 °C	0.0 °C - 0.0 °C	0.0 °C	0.0 °C - 0.0 °C	0.0 °C	0.0 °C - 0.0 °C	0.0 °C	0.0 °C - 0.0 °C	0.0 °C	0.0 °C - 0.0 °C	0.0 °C	0.0 °C - 0.0 °C	0.0 °C	0.0 °C - 0.0 °C	0.0 °C	0.0 °C - 0.0 °C	0.0 °C	0.0 °C - 0.0 °C	0.0 °C	0.0 °C - 0.0 °C	0.0 °C	0.0 °C - 0.0 °C	0.0 °C	0.0 °C - 0.0 °C	0.0 °C	0.0 °C - 0.0 °C	0.0 °C	0.0 °C - 0.0 °C	0.0 °C	0.0 °C - 0.0 °C	0.0 °C	0.0 °C - 0.0 °C	0.0002 °C	0.0001 °C - 0.0002 °C	0.0 °C	0.0 °C - 0.0 °C
			Multiplication of preindustrial probability (-)	1.0	1.0 - 1.0	1.0	1.0 - 1.0	>10'000	4.13 - >10'000	1.0	1.0 - 1.0	1.0	1.0 - 1.0	1.0	1.0 - 1.0	1.0	1.0 - 1.0	1.0	1.0 - 1.0	1.0	1.0 - 1.0	1.0	1.0 - 1.0	1.0	1.0 - 1.0	1.0	1.0 - 1.0	1.0	1.0 - 1.0	1.0	1.0 - 1.0	1.0	1.0 - 1.0	1.0	1.0 - 1.0	1.0	1.0 - 1.0	1.0	1.0 - 1.0	1.0	1.0 - 1.0	1.0	1.0 - >10'000	1.0	1.0 - >10'000	>10'000	1.07 - >10'000	1.0	1.0 - 1.0
[truncated: 380 more columns]
